# Supplementary material for: Correlation-driven organic 3D topological insulator with relativistic fermions
Source: Nat Commun. 2023 Apr 20;14:2130. doi: 10.1038/s41467-023-37293-3 (PMC10119126; doi:10.1038/s41467-023-37293-3)
Supplement: Supplementary file 2 — Source Data [file 41467_2023_37293_MOESM2_ESM.zip]

Archive with 1 entries (1 files):
- Sourcefile.xlsx
