# Supplementary material for: Correlation-driven organic 3D topological insulator with relativistic fermions
Source: Nat Commun. 2023 Apr 20;14:2130. doi: 10.1038/s41467-023-37293-3 (PMC10119126; doi:10.1038/s41467-023-37293-3)
Supplement: Supplementary file 2 — Source Data [file 41467_2023_37293_MOESM2_ESM.zip › Sourcefile.xlsx]

## Sheet: Fig.2
In-plane (Sample #1)-Standard			Out-of-plane (Sample #2)-Standard			In-plane(Sample #3)-Inverted			In-plane(Sample #4)-Non-local
T(K)	R/R(300K)		T(K)	R/R(300K)		T(K)	R/R(300K)		T(K)	R/R(300K)
299.856	1		299.922	1		2.703	27479.6		299.796	1
299.797	0.99997		299.776	1.00012		4.466	27641		299.161	0.99981
299.649	0.99984		299.636	1.0003		4.551	27623.7		298.745	0.99982
299.511	0.99976		299.522	1.00045		4.579	27674.5		298.298	0.99973
299.247	0.99961		299.253	1.00066		4.579	27648.2		297.773	0.99941
298.894	0.99941		298.922	1.00094		4.579	27649.2		297.206	0.99935
298.363	0.99908		298.36	1.00138		4.58	27659.5		295.97	0.99936
297.56	0.99847		297.682	1.00193		4.58	27654.8		294.762	0.99917
296.651	0.99763		296.764	1.00281		4.583	27630.1		292.899	0.99917
295.555	0.99646		295.781	1.0038		4.583	27631		290.885	0.99877
294.423	0.99522		294.648	1.00497		4.584	27629.6		288.971	0.99768
293.297	0.9938		293.416	1.00641		4.585	27600.1		286.841	0.99722
291.901	0.99179		292.314	1.00786		4.585	27619.6		284.929	0.9971
290.456	0.98967		291.139	1.00931		4.586	27659.7		282.947	0.99713
289.064	0.98775		289.946	1.01096		4.587	27681.1		280.839	0.99678
287.703	0.98617		288.697	1.01252		4.587	27650.7		278.771	0.99684
286.215	0.98431		287.268	1.01444		4.588	27634.1		276.176	0.9964
284.763	0.98204		285.784	1.01647		4.588	27579.8		273.967	0.99602
283.391	0.97979		284.341	1.01839		4.588	27650.2		271.95	0.99599
281.809	0.97723		283	1.02041		4.588	27623.9		269.604	0.99576
280.203	0.97463		281.509	1.02249		4.588	27633.1		267.275	0.99565
278.614	0.97195		280.167	1.0244		4.588	27623.1		264.832	0.99458
276.912	0.96985		278.824	1.02636		4.589	27681.6		262.565	0.99399
275.41	0.96814		277.243	1.02865		4.59	27698		260.366	0.99315
273.962	0.96609		275.714	1.03085		4.59	27658.2		258.136	0.99267
272.471	0.96321		274.333	1.03265		4.591	27612.8		255.638	0.99162
270.818	0.96014		272.885	1.03473		4.591	27655		253.197	0.99033
269.239	0.95747		271.327	1.03687		4.591	27698.1		250.79	0.9884
267.825	0.95487		269.672	1.03923		4.591	27572.5		248.35	0.98637
266.386	0.95202		268.014	1.04152		4.592	27637.6		246.146	0.98479
264.818	0.94447		266.339	1.04379		4.592	27678.5		243.795	0.98274
263.245	0.93947		264.724	1.046		4.592	27623.6		241.496	0.98133
261.668	0.9369		263.086	1.04815		4.593	27642.4		239.179	0.98035
260.058	0.93475		261.653	1.05		4.593	27633.4		236.86	0.97954
258.413	0.9328		260.109	1.05199		4.593	27594.6		234.835	0.97882
256.87	0.93089		258.449	1.05418		4.594	27645.5		232.6	0.97849
255.462	0.92688		256.99	1.05606		4.594	27683.4		230.024	0.97724
254.107	0.92391		255.203	1.05835		4.594	27613.8		227.79	0.97646
252.717	0.92177		253.527	1.06048		4.594	27670		225.211	0.97549
251.258	0.91915		251.833	1.06254		4.594	27600.5		222.684	0.97472
249.79	0.91591		250.151	1.06481		4.594	27695.7		220.136	0.97449
248.189	0.91365		248.459	1.0668		4.595	27665		217.834	0.9742
246.661	0.91158		246.851	1.06869		4.595	27637.4		215.732	0.97402
245.276	0.9088		245.28	1.0706		4.596	27682.1		213.787	0.97405
243.725	0.90623		242.68	1.07357		4.596	27645		211.917	0.97365
242.255	0.90341		241.027	1.07532		4.596	27573.9		209.874	0.97341
240.86	0.90011		239.41	1.07713		4.597	27681.7		207.779	0.97267
239.465	0.89745		237.776	1.0789		4.597	27658.4		205.675	0.97222
238.067	0.89493		236.416	1.08032		4.597	27693.3		203.568	0.97197
236.434	0.89143		234.858	1.08189		4.597	27629.9		201.485	0.97171
234.845	0.88733		233.312	1.08355		4.598	27696.1		199.09	0.97122
233.37	0.88404		231.562	1.08532		4.599	27657.3		196.875	0.97122
232.06	0.88112		229.887	1.08698		4.599	27697.2		194.829	0.97068
230.577	0.8784		228.287	1.08855		4.599	27578.4		192.806	0.97064
229.166	0.87604		226.765	1.08995		4.599	27690.1		190.907	0.97068
227.689	0.87346		225.078	1.09145		4.599	27616.2		189.102	0.97005
226.304	0.87126		223.411	1.09285		4.599	27585.3		187.015	0.96961
224.671	0.86861		222.003	1.09397		4.599	27599.6		184.784	0.96924
223.274	0.86659		219.302	1.0961		4.6	27614.6		182.747	0.96857
221.841	0.86445		217.769	1.09717		4.6	27619.2		180.314	0.96811
220.261	0.86221		216.342	1.09815		4.6	27639.2		178.514	0.96768
218.865	0.86027		214.817	1.09915		4.6	27687.8		176.43	0.96713
217.558	0.85848		213.307	1.10011		4.601	27613.4		174.462	0.96664
216.104	0.85658		211.846	1.10097		4.601	27680		172.343	0.96567
214.588	0.85455		210.547	1.10167		4.601	27612		170.641	0.96526
213.141	0.85256		208.949	1.10251		4.601	27634		168.608	0.96501
211.556	0.85034		207.419	1.10325		4.601	27652.7		166.597	0.96433
210.254	0.84866		205.911	1.10392		4.601	27673.2		164.65	0.96378
208.728	0.84675		204.352	1.10455		4.601	27601.6		163.001	0.96329
207.189	0.84478		202.952	1.10508		4.601	27624.3		161.024	0.96258
205.669	0.84287		201.658	1.10554		4.602	27528.2		158.912	0.96192
204.38	0.84129		200.056	1.10595		4.602	27669.3		157.073	0.96118
202.92	0.83953		198.59	1.10626		4.602	27649.8		155.608	0.96041
201.558	0.83791		197.117	1.10656		4.602	27667.4		154.115	0.9599
200.085	0.83613		195.772	1.10678		4.602	27665.4		152.085	0.95916
198.63	0.83439		194.181	1.107		4.602	27588		149.947	0.95845
197.185	0.8327		192.711	1.10721		4.602	27621.8		147.895	0.95781
195.885	0.83118		191.308	1.10731		4.603	27610.4		145.99	0.95672
194.576	0.82963		190.007	1.10737		4.603	27652.3		144.164	0.95579
193.25	0.8281		188.645	1.10729		4.603	27663.2		142.638	0.95496
191.754	0.82632		187.323	1.10712		4.603	27570.1		140.503	0.95406
190.489	0.82484		185.866	1.10689		4.603	27586.6		138.461	0.95322
189.081	0.82321		184.606	1.10668		4.604	27636.4		136.67	0.9521
187.756	0.82163		183.19	1.10634		4.604	27648.9		135.133	0.95153
186.363	0.82003		181.72	1.10592		4.604	27653.7		133.534	0.95078
185.021	0.81847		180.514	1.10558		4.604	27690.9		131.693	0.94949
183.789	0.81706		179.036	1.10507		4.604	27578.2		130.098	0.94862
182.406	0.81541		177.811	1.10465		4.604	27694.7		128.467	0.94758
181.003	0.81376		176.473	1.10403		4.604	27698.5		126.493	0.94647
179.614	0.81216		175.181	1.10339		4.604	27641.4		124.73	0.94537
178.228	0.81057		174.007	1.10269		4.605	27627.9		123.071	0.94427
177.047	0.82384		172.573	1.10187		4.605	27697.1		121.564	0.9435
175.81	0.83064		171.374	1.10113		4.605	27606.4		120.1	0.94275
174.484	0.82904		170.159	1.10033		4.605	27644.1		118.561	0.9409
173.201	0.8276		168.784	1.09928		4.605	27620.8		116.648	0.93982
171.823	0.82601		167.51	1.09829		4.605	27611.9		115.109	0.93883
170.587	0.8246		166.316	1.09735		4.606	27663.8		113.654	0.9379
169.26	0.82306		164.961	1.09616		4.606	27659.7		112.162	0.93735
167.927	0.82153		163.619	1.09491		4.606	27644.5		110.782	0.93666
166.782	0.82018		162.299	1.0936		4.606	27495.5		109.149	0.93581
165.412	0.81867		161.128	1.09238		4.606	27621.2		107.787	0.93512
164.135	0.8172		159.827	1.09101		4.606	27684		106.092	0.93422
162.823	0.81568		158.64	1.08962		4.606	27684.2		104.271	0.9332
161.53	0.8142		157.555	1.08831		4.606	27635.8		102.701	0.9325
160.191	0.81268		156.312	1.08682		4.606	27585.3		101.075	0.93195
159.123	0.81148		155.069	1.08525		4.606	27648.8		99.79	0.93156
157.962	0.81014		153.946	1.08372		4.606	27611.9		98.2432	0.93089
156.816	0.80887		152.816	1.08213		4.606	27696.7		96.6462	0.93027
155.541	0.80748		151.709	1.0806		4.607	27649.1		95.1525	0.92811
154.34	0.80613		150.417	1.07871		4.607	27698.6		93.7315	0.92769
153.237	0.80491		149.079	1.07664		4.607	27542.2		92.2415	0.92735
151.947	0.80372		147.876	1.07477		4.607	27674.2		90.6712	0.92709
150.753	0.80239		146.681	1.07279		4.607	27579.8		89.2056	0.92691
149.67	0.80121		145.597	1.07095		4.607	27649.5		87.7615	0.92696
148.495	0.79993		144.339	1.06879		4.607	27670.5		86.3505	0.92707
147.32	0.79871		143.14	1.06668		4.608	27620.4		84.6909	0.92761
146.054	0.79737		142.056	1.06465		4.608	27673.9		83.281	0.92909
144.857	0.79606		140.867	1.06237		4.608	27604.2		81.6581	0.93051
143.548	0.79526		139.781	1.06043		4.609	27656		80.2754	0.9309
142.302	0.79524		138.608	1.05818		4.609	27591.7		78.8175	0.93184
141.292	0.79422		137.362	1.05574		4.609	27676.1		77.2639	0.93287
140.057	0.79292		136.176	1.05335		4.609	27661.6		75.6392	0.93428
138.784	0.79168		134.977	1.05079		4.609	27643.5		74.2755	0.93565
137.696	0.79059		133.87	1.04854		4.609	27627.9		72.6556	0.93749
136.547	0.79051		132.793	1.04612		4.609	27595.9		71.269	0.93929
135.465	0.78969		131.724	1.04375		4.609	27627.3		69.8122	0.94142
134.306	0.78953		130.734	1.04153		4.61	27675.1		68.2417	0.94389
133.104	0.78852		129.71	1.03922		4.61	27593.6		66.7806	0.94667
131.907	0.77549		128.695	1.03692		4.61	27619.3		65.2736	0.94957
130.882	0.77418		127.482	1.03445		4.61	27593.4		63.7139	0.95287
129.896	0.77303		126.293	1.0319		4.611	27631.9		62.2341	0.95629
128.838	0.77208		125.194	1.02939		4.611	27618.9		60.6514	0.96035
127.653	0.77098		124.055	1.02672		4.611	27637.9		59.0699	0.96479
126.474	0.7699		122.894	1.02408		4.612	27691.9		57.644	0.96881
125.369	0.76891		121.894	1.02164		4.612	27660.9		56.1688	0.97396
124.315	0.76838		120.903	1.01917		4.612	27684		54.5925	0.98059
123.254	0.76742		119.819	1.0165		4.612	27678.2		53.1707	0.98765
122.05	0.76631		118.68	1.01374		4.612	27649.2		51.4652	1.0008
121.054	0.76539		117.662	1.01115		4.612	27572.3		49.3291	1.02614
120.052	0.76441		116.645	1.0086		4.612	27591.4		47.4231	1.07177
119.02	0.76352		115.521	1.00568		4.612	27591.6		45.2981	1.17465
117.995	0.76277		114.362	1.0028		4.612	27657.5		43.5639	1.34766
116.88	0.76189		113.199	0.99989		4.613	27617.4		41.6093	1.61447
115.789	0.76104		112.134	0.99717		4.613	27695.6		39.2386	1.95509
114.814	0.76024		111.093	0.99455		4.613	27652.9		36.4396	2.66927
113.801	0.75943		110.086	0.99206		4.613	27570.4		34.145	3.4606
112.827	0.7595		108.999	0.98848		4.613	27669.4		31.5524	4.53075
111.707	0.75976		108.036	0.98606		4.613	27688.9		28.7112	5.86597
110.727	0.759		107.061	0.98368		4.613	27671		26.0666	7.43937
109.621	0.75781		105.959	0.981		4.613	27631.8		24.0501	8.76268
108.572	0.75731		104.858	0.97821		4.614	27641.5		21.9033	9.67791
107.524	0.75667		103.791	0.97558		4.614	27671.1		19.6693	10.7078
106.443	0.756		102.693	0.9729		4.615	27655.5		17.5661	11.7088
105.424	0.75537		101.632	0.97047		4.615	27628.6		15.7081	12.5626
104.455	0.75478		100.602	0.97281		4.616	27658.7		12.8521	13.3874
103.4	0.75408		99.5675	0.97395		4.616	27676.7		10.3753	13.93
102.419	0.75351		98.5571	0.97175		4.616	27700.6		9.11335	13.8696
101.43	0.75293		97.5564	0.96994		4.616	27636.6		9.2844	13.6361
100.302	0.75226		96.5003	0.96782		4.616	27666.6		8.47455	13.2512
99.3645	0.75178		95.5319	0.9657		4.616	27675.9		7.9513	12.897
98.3547	0.75132		94.4085	0.96569		4.617	27679.2		7.4823	12.7018
97.2823	0.75167		93.315	0.9638		4.617	27563.7		5.7515	12.5807
96.3029	0.75118		92.2512	0.96176		4.617	27637.1		4.5875	12.0418
95.2044	0.75067		91.1841	0.95983		4.617	27657.6		3.74945	11.7586
94.2888	0.75023		90.1324	0.95786		4.617	27668.9		3.2225	11.6441
93.178	0.74968		89.0815	0.95611		4.617	27641.3		2.8093	11.596
92.2918	0.74933		88.0929	0.95454		4.617	27689.8		2.3787	11.5712
91.2673	0.74895		87.1024	0.95297		4.617	27661.3		2.0053	11.3499
90.2054	0.74853		86.1363	0.95172		4.617	27676.5
89.0863	0.74793		85.1784	0.95031		4.617	27616.5
88.1411	0.74762		84.0777	0.94896		4.618	27645.9
87.069	0.74711		83.1159	0.94781		4.618	27562
86.0003	0.74675		82.0566	0.94628		4.618	27661.5
85.1035	0.74659		80.9565	0.9451		4.618	27678.4
83.8957	0.74768		79.8455	0.94418		4.618	27697.4
82.8439	0.7476		78.7782	0.94326		4.619	27635.8
81.8171	0.74751		77.6816	0.94242		4.619	27674.1
80.824	0.74751		76.6065	0.94171		4.619	27680.6
79.7054	0.74749		75.5504	0.94118		4.619	27633.2
78.6801	0.74764		74.528	0.94082		4.619	27621.6
77.6444	0.74786		73.4625	0.94044		4.62	27690.4
76.655	0.74848		72.43	0.94023		4.62	27547.9
75.5706	0.74892		71.3145	0.94018		4.62	27627.3
74.5594	0.74948		70.1872	0.94026		4.62	27653.3
73.5435	0.75014		69.0452	0.94049		4.62	27670.5
72.4363	0.75105		68.0379	0.94082		4.62	27571.6
71.3471	0.75217		66.8725	0.94129		4.621	27582.4
70.2519	0.75346		65.6986	0.94191		4.622	27648.4
69.2663	0.75489		64.6749	0.94266		4.622	27588.2
68.1019	0.75692		63.5296	0.94352		4.622	27648.1
66.9596	0.75951		62.3379	0.94463		4.623	27630.7
65.9253	0.76253		61.1651	0.94582		4.623	27632.9
64.9492	0.7665		60.1387	0.94686		4.623	27672.2
63.7929	0.77243		59.084	0.94822		4.623	27653.2
62.7817	0.77892		57.8156	0.94983		4.624	27666.4
61.6125	0.78885		56.745	0.95109		4.624	27682.4
60.4411	0.80233		55.6797	0.95246		4.624	27691.7
59.2092	0.8217		54.3931	0.9538		4.624	27627.7
58.023	0.8491		53.2741	0.95451		4.624	27621.8
56.9205	0.88216		51.8995	0.95438		4.625	27655.6
55.7701	0.92959		50.4322	0.95202		4.625	27633
54.5399	1.00896		49.0823	0.94851		4.626	27610.4
53.3886	1.10852		47.5472	0.94251		4.626	27694
52.0789	1.2761		45.9665	0.93872		4.626	27679.1
50.8984	1.47662		44.3337	0.94989		4.626	27609.3
49.5383	1.79043		42.7307	1.00248		4.627	27650.8
48.0654	2.24511		41.0502	1.11311		4.627	27692.6
46.4622	2.9548		39.5632	1.30698		4.627	27587.4
44.8013	3.92479		39.3743	1.44344		4.627	27569.7
43.1706	5.29723		40.0086	1.39655		4.627	27672.2
41.5581	6.96493		39.8214	1.4078		4.627	27672.2
39.9673	8.83577		39.6205	1.43181		4.628	27662.4
38.0492	11.648		39.3929	1.46009		4.628	27641.1
36.1884	14.6369		39.1937	1.48487		4.628	27697.2
33.0834	19.9944		38.981	1.51499		4.629	27672.5
28.4051	28.7146		38.8205	1.54458		4.629	27615
23.0994	40.0788		38.6509	1.58423		4.629	27680.4
18.9061	53.0304		38.5455	1.60069		4.629	27586.7
14.6246	85.6658		38.4225	1.61504		4.629	27665.6
10.9057	308.968		38.1946	1.64426		4.629	27691.8
9.589	409.81		38.0194	1.67094		4.631	27601.5
9.48785	421.038		37.8269	1.70159		4.632	27658
9.3849	432.542		37.6082	1.73193		4.632	27618.1
9.28795	444.604		37.4334	1.75827		4.633	27601.5
9.1888	456.079		37.2212	1.79051		4.633	27651.8
9.09025	468.172		37.0051	1.82213		4.633	27642.8
8.9881	481.129		36.8227	1.84937		4.634	27671.4
8.8874	493.33		36.6109	1.87848		4.634	27573.3
8.7914	506.189		36.4104	1.90577		4.635	27688.9
8.6911	519.549		36.2338	1.93328		4.635	27642.6
8.58645	533.02		36.0271	1.96153		4.635	27663.3
8.48775	546.477		35.8135	1.98818		4.637	27695.4
8.39525	559.83		35.6088	2.01397		4.637	27673.6
8.3193	572.584		35.3997	2.03996		4.638	27571.3
8.2132	589.814		35.2089	2.06464		4.638	27692.1
8.09205	604.494		35.0122	2.08732		4.638	27695.4
7.9998	619.154		34.8244	2.10812		4.64	27624.1
7.88785	635.129		34.609	2.13034		4.642	27539.5
7.815	649.096		34.4168	2.14926		4.642	27615.9
7.70505	663.199		34.2169	2.16943		4.642	27555.6
7.56165	690.38		34.0112	2.18815		4.643	27675.4
7.53005	694.276		33.8137	2.20469		4.643	27651.2
7.43395	707.478		33.6131	2.22033		4.643	27593.9
7.3697	718.849		33.4258	2.23408		4.643	27659.9
7.2766	734.679		33.2193	2.24766		4.643	27571.2
7.21615	743.03		33.0155	2.26003		4.644	27564.8
7.1054	756.337		32.8261	2.27027		4.644	27613.3
7.1709	753.368		32.6163	2.28		4.644	27619
7.055	763.849		32.4068	2.28869		4.645	27596.2
6.94615	782.257		32.2204	2.29512		4.646	27641.1
6.9068	803.889		32.0194	2.30106		4.646	27618.1
5.5159	1111.36		31.8159	2.30587		4.647	27656.3
3.9945	1599.9		31.6199	2.30917		4.649	27633.1
2.9182	2253.87		31.4069	2.31123		4.649	27628
2.3289	2799.53		31.2229	2.31213		4.649	27648.1
2.10405	3035.33		31.0164	2.31186		4.649	27542.3
2.0272	3122.89		30.8288	2.31045		4.651	27635.6
			30.6169	2.30798		4.652	27642.2
			30.419	2.30454		4.657	27674.9
			30.225	2.30026		4.657	27559.4
			30.0161	2.29456		4.658	27670.2
			29.8267	2.28849		4.66	27615.2
			29.621	2.28063		4.665	27606.4
			29.4127	2.27199		4.666	27669.2
			29.2257	2.26319		4.673	27681
			29.0209	2.25268		4.673	27656
			28.8001	2.24045		4.674	27684.9
			28.6075	2.22903		4.678	27652.6
			28.4152	2.21661		4.679	27593.7
			28.2163	2.20312		4.679	27616.6
			28.0237	2.18996		4.682	27635.5
			27.8182	2.17403		4.685	27662.8
			27.6106	2.15764		4.688	27609
			27.4184	2.14189		4.689	27665.1
			27.2243	2.12529		4.69	27645.6
			27.018	2.10673		4.693	27542.1
			26.8275	2.08962		4.693	27596.4
			26.6174	2.07017		4.699	27560.8
			26.4057	2.04932		4.703	27592.7
			26.2101	2.02924		4.707	27615.7
			26.0195	2.01035		4.716	27598.8
			25.8214	1.9897		4.721	27591.2
			25.6171	1.96844		4.727	27600.3
			25.4165	1.94641		4.727	27590.3
			25.214	1.92483		4.733	27509.2
			25.0007	1.90192		4.773	27545.6
			24.8117	1.87991		5.021	27695.5
			24.6212	1.85814		6.767	27623
			24.4113	1.83349		9.523	27212.1
			24.2275	1.81201		9.662	27139.5
			24.0172	1.787		10.293	26369
			23.827	1.76417		10.396	26640.3
			23.6132	1.73772		11.245	25526.4
			23.4069	1.71276		11.416	25511.6
			23.2179	1.6887		12.333	24733.3
			23.027	1.66465		13.707	22082.1
			22.8177	1.63811		15.881	17356.7
			22.6389	1.6152		16.014	17006.4
			22.4193	1.58746		16.159	15308.1
			22.2125	1.56122		16.917	13941.8
			22.026	1.53684		17.987	10352.2
			21.8188	1.51001		18.609	7497.7
			21.6207	1.48486		19.136	6676.27
			21.4096	1.45725		19.573	5422.95
			21.2188	1.43224		21.516	3830.38
			21.0105	1.40583		24.425	2947.42
			20.8296	1.38196		25.95	2276.9
			20.6222	1.35506		27.563	1712.13
			20.4129	1.32799		29.842	1539.97
			20.2252	1.30386		31.459	1171.42
			20.021	1.27794		32.838	775.89
			19.807	1.25009		34.041	481.783
			19.6219	1.22617		36.403	307.127
			19.4104	1.19992		37.559	209.935
			19.2244	1.17573		38.987	101.553
			19.0162	1.15012		42.762	61.582
			18.8281	1.12646		46.233	20.026
			18.6289	1.10233		48.716	10.1166
			18.4303	1.07853		50.812	5.12308
			18.2099	1.05184		54.169	3.84928
			18.0257	1.02993		58.359	3.07842
			17.8205	1.00558		63.388	2.46468
			17.6102	0.98181		66.526	2.17765
			17.4219	0.95994		71.851	2.17533
			17.2262	0.93787		77.295	1.98906
			17.0119	0.91426		81.262	1.94145
			16.8224	0.89356		85.854	1.8883
			16.6256	0.87238		89.341	1.8317
			16.4197	0.85103		119.09	1.51833
			16.2272	0.83157		121.42	0.98049
			16.0228	0.81042		121.93	1.39907
			15.817	0.7903		125	1.21092
			15.6369	0.77251		125.91	1.00294
			15.4214	0.75237		127.01	1.2992
			15.2244	0.73376		127.73	0.97573
			15.0134	0.71484		127.76	0.98533
			14.8245	0.69773		127.79	1.00062
			14.6178	0.6793		127.84	0.97419
			14.4245	0.66339		127.92	0.9835
			14.2241	0.64675		128.01	0.95894
			14.021	0.63088		128.01	0.97463
			13.8216	0.61533		128.04	0.99118
			13.6281	0.60049		128.15	0.98256
			13.4031	0.58459		128.18	1.007
			13.2142	0.5717		128.21	0.99619
			13.0252	0.55924		128.23	1.01005
			12.8177	0.54597		128.25	1.01566
			12.6232	0.5336		128.25	1.0007
			12.4046	0.52169		128.33	0.96919
			12.2357	0.51089		128.34	0.97586
			12.0058	0.49896		128.35	1.00391
			11.8065	0.4886		128.38	0.9968
			11.6237	0.47921		128.42	1.01318
			11.4116	0.46934		128.43	0.9772
			11.2219	0.46073		128.44	0.99602
			11.0165	0.45177		128.44	1.00525
			10.8278	0.44438		128.44	0.99598
			10.6218	0.43647		128.45	0.9968
			10.4199	0.42889		128.46	0.99468
			10.2124	0.42207		128.47	0.98655
			10.0244	0.41599		128.48	0.97821
			9.528	0.40462		128.49	0.9944
			9.2178	0.38817		128.53	0.98313
			9.33345	0.39556		128.54	1.00168
			9.1516	0.39158		128.54	1.01306
			8.9493	0.38855		128.55	1.00078
			8.8665	0.38745		128.55	0.99976
			8.80505	0.38647		128.55	0.99509
			8.7187	0.38552		128.56	0.97508
			8.5808	0.38296		128.56	1.01099
			8.516	0.38248		128.58	1.01343
			8.4766	0.38189		128.59	0.98094
			8.31965	0.37986		128.61	1.00753
			8.23435	0.3788		128.63	0.97374
			8.1794	0.378		128.63	0.97337
			7.99085	0.37593		128.64	0.98891
			7.9128	0.37497		128.64	0.99627
			7.86655	0.37462		128.64	0.97399
			7.7317	0.37334		128.66	0.96016
			7.5684	0.37152		128.67	0.98277
			7.50745	0.371		128.68	0.96695
			7.34545	0.36966		128.7	0.98289
			7.2933	0.3695		128.71	0.99728
			7.25645	0.36919		128.74	1.00517
			7.0553	0.36771		128.75	0.99476
			6.98455	0.36745		128.75	0.97419
			6.4487	0.36288		128.76	0.9811
			6.14765	0.361		128.8	1.00855
			5.98145	0.36075		128.82	1.00338
			5.82225	0.36034		128.89	0.9798
			5.62425	0.35986		128.89	0.9504
			5.4401	0.35948		128.91	0.96601
			5.23375	0.35917		128.92	0.98415
			5.03065	0.35894		128.95	0.99924
			4.83685	0.35876		128.99	0.97817
			4.62855	0.35862		129.13	1.01343
			4.4205	0.35854		129.17	0.99216
			4.2175	0.3585		129.17	1.23121
			4.01445	0.35849		129.21	0.97329
			3.8176	0.35845		129.23	0.98098
			3.5937	0.35847		129.26	0.99659
			3.40635	0.35847		129.32	0.98326
			3.18535	0.35848		129.33	0.9996
			3.014	0.35845		129.39	0.98793
			2.81985	0.35857		129.39	0.98805
			2.6011	0.35878		129.44	0.97077
			2.4155	0.35894		129.48	0.96309
			2.249	0.35905		129.52	0.9957
			2.17805	0.35908		129.6	0.98391
			2.09835	0.35934		129.71	0.94198
						129.79	0.98537
						129.81	0.98171
						129.95	0.97927
						129.97	0.98
						130.05	0.96886
						130.06	0.98822
						130.07	1.00294
						130.18	0.99257
						130.19	0.98163
						130.33	0.98187
						130.38	0.953
						130.41	0.99858
						130.44	0.99066
						130.52	0.99932
						130.54	0.9883
						130.68	0.98183
						130.72	1.00879
						130.99	0.985
						131.01	0.9456
						131.1	0.99297
						131.13	1.01623
						131.16	0.99436
						131.23	0.98801
						131.3	0.98805
						131.38	0.99175
						131.46	0.98321
						131.51	0.98057
						131.57	1.01164
						131.6	0.97878
						131.6	0.98269
						131.64	0.94963
						131.81	0.96288
						131.89	0.95809
						131.9	0.98366
						131.94	0.98964
						132.06	0.9517
						132.25	0.98313
						132.3	0.96536
						132.59	1.03868
						132.64	0.99411
						132.67	0.9604
						132.72	1.238
						132.82	1.0044
						132.85	1.05588
						132.92	1.01428
						132.99	1.02298
						133.08	1.05738
						133.14	1.01916
						133.4	1.05254
						133.46	1.05303
						133.6	1.03908
						133.67	1.03083
						133.71	1.02339
						133.76	0.91873
						134.01	0.99082
						134.1	1.02713
						134.54	1.0464
						134.6	1.05266
						134.6	1.0194
						134.68	1.0414
						134.78	1.02188
						135.16	1.07304
						135.19	1.0399
						135.27	1.07788
						135.29	1.01936
						135.4	1.03754
						135.47	1.15733
						135.54	1.07117
						135.6	1.03356
						135.61	1.07828
						135.75	1.04929
						135.78	1.04185
						135.94	1.06507
						135.99	1.03002
						136.16	1.04522
						136.42	1.04551
						136.43	1.08402
						136.44	1.03169
						136.53	1.0597
						136.55	1.03685
						136.7	1.10691
						136.76	1.03282
						136.9	1.02201
						136.93	1.03587
						136.97	1.04425
						136.98	1.08601
						137.01	1.06442
						137.04	1.0634
						137.06	1.04592
						137.19	1.06592
						137.2	1.04376
						137.33	1.06962
						137.41	1.06161
						137.49	1.04014
						137.5	1.05641
						137.52	1.10032
						137.66	1.04742
						137.72	1.07088
						137.73	1.05535
						137.74	1.05547
						137.9	1.08865
						137.91	1.0734
						137.99	1.07666
						138.04	1.06226
						138.15	1.05893
						138.17	1.05136
						138.29	1.05872
						138.34	1.10707
						138.42	1.09146
						138.46	1.08093
						138.63	1.10414
						138.71	1.09382
						138.78	1.11053
						138.8	1.11341
						138.92	1.09882
						138.95	1.08349
						139	1.07715
						139.08	1.09137
						139.09	1.10829
						139.09	1.11215
						139.18	1.10821
						139.26	1.10748
						139.35	1.10447
						139.36	1.09784
						139.36	1.09223
						139.41	1.103
						139.47	1.10992
						139.48	1.10532
						139.52	1.1274
						139.56	1.08959
						139.59	1.10235
						139.61	1.11146
						139.61	1.13187
						139.74	1.10975
						139.76	1.10337
						139.76	1.1126
						139.8	1.10561
						139.81	1.11797
						139.85	1.11057
						139.93	1.11618
						140.04	1.10179
						140.11	1.09439
						140.11	1.10951
						140.13	1.12512
						140.15	1.1246
						140.19	1.11939
						140.35	1.10654
						140.37	1.10731
						140.46	1.11715
						140.47	1.10695
						140.47	1.11171
						140.5	1.11163
						140.59	1.11289
						140.59	1.10386
						140.61	1.10191
						140.62	1.1418
						140.66	1.1331
						140.7	1.10902
						140.76	1.12077
						140.85	1.08341
						140.92	1.10955
						140.98	1.09134
						141.12	1.10862
						141.18	1.12411
						141.22	1.08971
						141.29	1.10785
						141.32	1.10394
						141.36	1.12126
						141.37	1.12451
						141.69	1.10382
						141.74	1.09841
						142.01	1.07686
						142.12	1.10134
						142.19	1.07296
						142.28	1.1287
						142.51	1.10447
						142.54	1.07678
						142.59	1.07841
						142.65	1.11984
						142.74	1.11049
						142.77	1.11029
						142.83	1.11012
						142.89	1.07198
						142.98	1.07438
						143	1.10154
						143.02	1.11
						143.08	1.09089
						143.1	1.07068
						143.1	1.08447
						143.1	1.09886
						143.12	1.10536
						143.13	1.1028
						143.13	1.09748
						143.14	1.09231
						143.17	1.10898
						143.19	1.09634
						143.27	1.09276
						143.3	1.09682
						143.3	1.09044
						143.32	1.07804
						143.32	1.07223
						143.4	1.08255
						143.4	1.07353
						143.43	1.09459
						143.44	1.09821
						143.45	1.09341
						143.47	1.07674
						143.49	1.09707
						143.55	1.0987
						143.61	1.09845
						143.65	1.08024
						143.67	1.08898
						143.67	1.0915
						143.75	1.09378
						143.83	1.09455
						143.87	1.1087
						143.95	1.0989
						143.96	1.10947
						144.03	1.10565
						144.04	1.05702
						144.06	1.09057
						144.06	1.08804
						144.08	1.07646
						144.08	1.10911
						144.09	1.08825
						144.11	1.07649
						144.13	1.08686
						144.13	1.08995
						144.22	1.10732
						144.26	1.10358
						144.26	1.11114
						144.3	1.11232
						144.31	1.07524
						144.32	1.10402
						144.33	1.06157
						144.38	1.0876
						144.38	1.08987
						144.45	1.07881
						144.46	1.08317
						144.46	1.10297
						144.48	1.06442
						144.53	1.0741
						144.55	1.07263
						144.58	1.09772
						144.59	1.09902
						144.69	1.07101
						144.74	1.07349
						144.74	1.11992
						144.75	1.1146
						144.77	1.10959
						144.78	1.0817
						144.86	1.07918
						144.88	1.09455
						144.89	1.11073
						144.89	1.09536
						144.93	1.07609
						144.93	1.11423
						144.94	1.10419
						145	1.08878
						145.04	1.10528
						145.06	1.07759
						145.07	1.09768
						145.09	1.09227
						145.13	1.08186
						145.13	1.09333
						145.22	1.09341
						145.24	1.11712
						145.27	1.08434
						145.31	1.09825
						145.31	1.10032
						145.32	1.07682
						145.34	1.09337
						145.34	1.08784
						145.35	1.10085
						145.35	1.12411
						145.35	1.06755
						145.37	1.09
						145.42	1.07548
						145.5	1.10073
						145.51	1.11789
						145.52	1.10045
						145.53	1.08097
						145.54	1.07682
						145.55	1.07442
						145.55	1.07625
						145.57	1.07731
						145.57	1.10825
						145.57	1.08069
						145.59	1.08565
						145.72	1.08943
						145.81	1.07788
						145.89	1.11232
						146	1.09004
						146.02	1.08381
						146.12	1.07906
						146.12	1.11578
						146.14	1.06853
						146.17	1.10427
						146.17	1.11228
						146.18	1.08093
						146.36	1.10191
						146.38	1.10203
						146.42	1.10101
						146.45	1.13009
						146.49	1.07922
						146.63	1.08845
						146.7	1.07885
						146.92	1.08878
						147.55	1.12611
						148.5	1.02994
						148.78	0.96716
						148.78	1.00579
						150.72	1.24471
						151.9	1.18587
						152.04	1.16839
						152.07	1.19408
						152.58	1.16656
						152.67	1.17221
						153.02	1.18217
						153.02	1.19461
						153.16	1.17965
						153.32	1.08158
						153.71	1.20096
						154.29	1.18977
						154.5	1.04409
						154.6	1.19006
						166.66	1.16469
						166.72	1.01547
						228.54	1.03572
						299.2	1

## Sheet: Fig.3a
10K(Sample #1)			6K(Sample #1)			4.3K(Sample #1)			3.1K(Sample #1)			2.3K(Sample #1)			1.6K(Sample #1)
B(T)	R/R(0T)		B(T)	R/R(0T)		B(T)	R/R(0T)		B(T)	R/R(0T)		B(T)	R/R(0T)		B(T)	R/R(0T)
51.5188	1.2918		51.5282	1.22383		51.4477	1.13388		51.4097	1.01559		51.5443	0.9527		-51.7763	0.92711
51.514	1.29212		51.5233	1.22364		51.4701	1.13335		51.3437	1.01621		51.5396	0.95233		-51.7717	0.9271
51.5055	1.29179		51.5149	1.22362		51.4743	1.13337		51.2605	1.01601		51.531	0.95249		-51.7626	0.92719
51.4908	1.29273		51.5001	1.22285		51.4603	1.13383		51.1603	1.01517		51.5165	0.95191		-51.7486	0.9272
51.4743	1.29164		51.4836	1.22345		51.4286	1.13403		51.0434	1.01492		51.4998	0.95248		-51.7309	0.92673
51.4256	1.29144		51.4347	1.22298		51.3792	1.13399		50.9098	1.01456		51.4509	0.95275		-51.6813	0.92677
51.3595	1.2901		51.3684	1.22237		51.3125	1.13373		50.7599	1.01454		51.3846	0.95283		-51.6141	0.92659
51.2763	1.28987		51.2848	1.22173		51.2285	1.13295		50.594	1.01497		51.3011	0.95252		-51.5295	0.926
51.1761	1.29036		51.1844	1.22138		51.1276	1.13195		50.4123	1.01434		51.2005	0.95199		-51.4278	0.92558
51.0591	1.28998		51.0671	1.22117		51.0099	1.13102		50.215	1.01352		51.0831	0.95182		-51.309	0.92524
50.9255	1.2893		50.9333	1.22125		50.8755	1.13038		50.0025	1.01317		50.9491	0.95127		-51.1737	0.92493
50.7756	1.28814		50.7831	1.22107		50.7249	1.13036		49.7749	1.01259		50.7988	0.95061		-51.0219	0.92441
50.6095	1.28681		50.617	1.21964		50.5583	1.12994		49.5326	1.01201		50.6324	0.95014		-50.8539	0.92391
50.4277	1.28559		50.4349	1.21815		50.3758	1.12894		49.2759	1.01147		50.45	0.94942		-50.6701	0.92355
50.2302	1.2841		50.2373	1.21659		50.1777	1.12705		49.0051	1.01065		50.2521	0.94881		-50.4706	0.92294
50.0174	1.28288		50.0243	1.21479		49.9644	1.12522		48.7204	1.00997		50.0389	0.94795		-50.2557	0.92226
49.7895	1.28127		49.7963	1.21265		49.7361	1.1239		48.4221	1.00895		49.8107	0.94696		-50.0258	0.92188
49.5468	1.27933		49.5536	1.21053		49.4932	1.12243		48.1106	1.00756		49.5677	0.94618		-49.7811	0.92099
49.2897	1.27628		49.2964	1.2084		49.2358	1.1209		47.7862	1.00589		49.3103	0.94549		-49.522	0.92031
49.0185	1.27458		49.0251	1.20631		48.9643	1.11955		47.4493	1.00426		49.0386	0.94489		-49.2487	0.91982
48.7335	1.27308		48.7399	1.20457		48.679	1.11826		47.1002	1.00336		48.7532	0.94407		-48.9616	0.91884
48.435	1.27049		48.4411	1.20374		48.3802	1.11693		46.7392	1.00187		48.4542	0.94294		-48.661	0.9179
48.1233	1.27063		48.129	1.20213		48.0682	1.11522		46.3668	1.00024		48.142	0.94192		-48.3471	0.91697
47.7987	1.26968		47.8041	1.20074		47.7434	1.11321		45.9832	0.99947		47.8169	0.94092		-48.0205	0.91603
47.4616	1.26905		47.4667	1.19964		47.406	1.11114		45.5887	0.99792		47.4793	0.94007		-47.6813	0.91498
47.1123	1.26805		47.1171	1.19708		47.0564	1.10926		45.1838	0.99599		47.1295	0.93878		-47.3299	0.91367
46.7513	1.2655		46.7557	1.19441		46.6951	1.10794		44.7687	0.99515		46.7678	0.93737		-46.9666	0.91292
46.3788	1.26244		46.3828	1.19236		46.3222	1.10608		44.3436	0.99362		46.3946	0.93638		-46.5917	0.91213
45.995	1.25979		45.9986	1.19016		45.938	1.10373		43.909	0.99145		46.0101	0.9355		-46.2056	0.91107
45.6003	1.25674		45.6035	1.18809		45.5431	1.10205		43.4654	0.9892		45.6148	0.93454		-45.8086	0.91
45.1951	1.25397		45.1979	1.18624		45.1377	1.09977		43.013	0.98698		45.209	0.93326		-45.401	0.90894
44.7797	1.25262		44.7822	1.18367		44.7221	1.0969		42.5521	0.98545		44.793	0.93203		-44.9832	0.90785
44.3544	1.25067		44.3566	1.18062		44.2967	1.0945		42.083	0.98403		44.3671	0.93071		-44.5555	0.90671
43.9196	1.25025		43.9216	1.17794		43.8618	1.09221		41.6061	0.98255		43.9318	0.92927		-44.1183	0.90561
43.4755	1.24851		43.4774	1.17584		43.4179	1.09002		41.1217	0.98091		43.4872	0.92787		-43.6718	0.90456
43.0226	1.24418		43.0244	1.173		42.965	1.08802		40.6303	0.97846		43.0338	0.92658		-43.2164	0.90332
42.5613	1.24035		42.5629	1.17068		42.5038	1.08614		40.1325	0.97585		42.5719	0.92549		-42.7524	0.90212
42.0919	1.23713		42.0932	1.16848		42.0344	1.08415		39.6284	0.97526		42.1018	0.92423		-42.2803	0.90112
41.6147	1.23277		41.6158	1.16605		41.5571	1.08189		39.118	0.97546		41.6238	0.92281		-41.8003	0.89993
41.1303	1.22713		41.1309	1.16305		41.0724	1.07954		38.6016	0.9745		41.1385	0.92157		-41.313	0.89848
40.6391	1.22192		40.6392	1.16065		40.5808	1.07689		38.0795	0.97283		40.6463	0.92008		-40.8186	0.89696
40.141	1.21886		40.141	1.15827		40.0827	1.07296		37.5523	0.97017		40.1476	0.91862		-40.3176	0.89574
39.6361	1.21843		39.6361	1.156		39.5785	1.07159		37.0202	0.96663		39.6421	0.91742		-39.81	0.89463
39.1249	1.21854		39.1248	1.15417		39.068	1.07134		36.4832	0.96466		39.1303	0.91576		-39.2959	0.89445
38.6081	1.21612		38.6076	1.15126		38.5515	1.06922		35.9421	0.96375		38.6126	0.91394		-38.7759	0.89336
38.0859	1.21099		38.0849	1.15064		38.0294	1.0674		35.3972	0.96201		38.0892	0.91258		-38.2502	0.89102
37.5583	1.20718		37.557	1.15064		37.502	1.06491		34.8484	0.96063		37.5606	0.91161		-37.7194	0.88952
37.0256	1.20592		37.0241	1.14902		36.9698	1.06027		34.2961	0.95948		37.0269	0.91043		-37.1836	0.88825
36.4883	1.2054		36.4866	1.14613		36.433	1.05711		33.7405	0.95772		36.4886	0.90868		-36.6431	0.88685
35.9467	1.20356		35.9448	1.14382		35.8919	1.05522		33.1818	0.95595		35.946	0.90757		-36.0983	0.88587
35.401	1.20008		35.3989	1.14065		35.3468	1.05302		32.6205	0.95447		35.3994	0.90682		-35.5492	0.88438
34.8514	1.19629		34.8492	1.13758		34.798	1.05049		32.0569	0.95356		34.849	0.90588		-34.9961	0.88353
34.2984	1.19132		34.2959	1.13569		34.2458	1.04829		31.4913	0.95244		34.2951	0.9044		-34.4393	0.88315
33.7422	1.18706		33.7393	1.13277		33.6902	1.04659		30.9239	0.95117		33.7379	0.90267		-33.8793	0.88214
33.1831	1.18396		33.1798	1.13109		33.1317	1.04462		30.355	0.94997		33.178	0.90137		-33.3162	0.88112
32.6216	1.18006		32.6178	1.12871		32.5706	1.04262		29.7848	0.94916		32.6155	0.8997		-32.7507	0.88037
32.0576	1.1751		32.0534	1.12587		32.0071	1.04039		29.2134	0.94812		32.0507	0.89763		-32.1831	0.88043
31.4916	1.17382		31.4869	1.12396		31.4415	1.03817		28.6411	0.94691		31.4839	0.89631		-31.6135	0.88022
30.9238	1.174		30.9186	1.12175		30.8743	1.03667		28.0681	0.94578		30.9152	0.89499		-31.0421	0.87925
30.3543	1.16974		30.3488	1.12002		30.3055	1.03616		27.4946	0.94542		30.345	0.89408		-30.4691	0.87834
29.7834	1.16339		29.7778	1.11741		29.7354	1.03553		26.921	0.94556		29.7733	0.894		-29.8946	0.87807
29.2113	1.15894		29.2055	1.11451		29.1641	1.03392		26.3474	0.94471		29.2004	0.89354		-29.319	0.8777
28.6384	1.15678		28.6323	1.11173		28.5919	1.03195		25.7742	0.94384		28.6265	0.89328		-28.7425	0.87721
28.0648	1.153		28.0585	1.10863		28.019	1.03098		25.2014	0.94301		28.052	0.89296		-28.1656	0.8767
27.4908	1.14851		27.4841	1.10682		27.4456	1.02934		24.6291	0.94277		27.477	0.89246		-27.5883	0.87564
26.9166	1.1443		26.9096	1.10444		26.8722	1.02765		24.0579	0.94268		26.902	0.89197		-27.011	0.87492
26.3425	1.14079		26.3351	1.10245		26.2988	1.02659		23.4882	0.94251		26.3271	0.89133		-26.4336	0.87522
25.7688	1.13739		25.7609	1.10103		25.7258	1.02615		22.9208	0.94261		25.7525	0.89101		-25.8563	0.87515
25.1954	1.13329		25.1871	1.09917		25.1532	1.02614		22.3559	0.94267		25.1784	0.89109		-25.2794	0.87446
24.6227	1.12991		24.6139	1.09698		24.5813	1.02568		21.7935	0.94268		24.6049	0.89117		-24.7031	0.87432
24.0511	1.12738		24.0417	1.09462		24.0104	1.02427		21.2335	0.94326		24.0326	0.89109		-24.1279	0.87462
23.4812	1.12352		23.4712	1.09281		23.4412	1.023		20.6756	0.94389		23.4619	0.89126		-23.5546	0.8749
22.9136	1.11923		22.9031	1.09141		22.8743	1.02238		20.1197	0.94437		22.8936	0.89147		-22.9836	0.87537
22.3486	1.11479		22.3376	1.08971		22.31	1.02143		19.5658	0.94577		22.3279	0.89167		-22.4151	0.87622
21.786	1.11062		21.7746	1.08785		21.7481	1.02129		19.0139	0.94721		21.7647	0.89248		-21.8491	0.877
21.2256	1.10737		21.2137	1.08601		21.1885	1.02154		18.4639	0.94835		21.2036	0.89351		-21.2852	0.87741
20.6672	1.1042		20.6549	1.08423		20.6309	1.02151		17.9162	0.94963		20.6446	0.89471		-20.7233	0.87829
20.1108	1.10031		20.098	1.08232		20.0754	1.02178		17.3708	0.95127		20.0876	0.8957		-20.1634	0.87983
19.5564	1.09607		19.5431	1.08013		19.5217	1.02208		16.8279	0.95319		19.5325	0.89652		-19.6053	0.88136
19.0039	1.09238		18.9902	1.07824		18.97	1.02212		16.2876	0.95509		18.9794	0.8981		-19.0493	0.88305
18.4535	1.08881		18.4394	1.07649		18.4204	1.02178		15.7502	0.95735		18.4286	0.90002		-18.4957	0.88484
17.9054	1.08583		17.8909	1.07447		17.873	1.02133		15.2158	0.95964		17.8799	0.90207		-17.9444	0.88665
17.3597	1.08222		17.3447	1.07257		17.3281	1.02151		14.6844	0.9621		17.3336	0.90433		-17.3955	0.88912
16.8165	1.07848		16.801	1.07069		16.7857	1.0221		14.1562	0.96463		16.7898	0.90654		-16.8492	0.89161
16.2761	1.07466		16.26	1.06866		16.246	1.02248		13.6313	0.96687		16.2486	0.90913		-16.3054	0.89399
15.7384	1.07065		15.7217	1.06653		15.7092	1.02278		13.1098	0.96937		15.7103	0.91187		-15.7644	0.89664
15.2036	1.06635		15.1864	1.06448		15.1753	1.02315		12.5917	0.97245		15.1749	0.91483		-15.2264	0.89912
14.6718	1.06241		14.6542	1.06247		14.6444	1.02348		12.0773	0.97553		14.6426	0.91818		-14.6916	0.90226
14.1433	1.05852		14.1252	1.06018		14.1166	1.02349		11.5664	0.97806		14.1135	0.92171		-14.1599	0.90606
13.618	1.05475		13.5994	1.0581		13.5922	1.02352		11.0592	0.98055		13.5876	0.92551		-13.6315	0.91006
13.0961	1.05174		13.0769	1.05628		13.0711	1.02376		10.5558	0.98315		13.0651	0.92937		-13.1065	0.91427
12.5777	1.04857		12.558	1.05409		12.5534	1.0238		10.0562	0.98536		12.546	0.9333		-12.5849	0.91836
12.0628	1.04472		12.0426	1.0513		12.0393	1.02386		9.56058	0.98755		12.0306	0.93757		-12.0668	0.92286
11.5516	1.04138		11.5308	1.04843		11.5289	1.02376		9.06898	0.99009		11.5188	0.94205		-11.5525	0.92781
11.044	1.03876		11.0228	1.046		11.0221	1.02317		8.58145	0.99237		11.0107	0.94647		-11.0419	0.93305
10.5403	1.03579		10.5185	1.0435		10.5191	1.02266		8.0981	0.99409		10.5065	0.951		-10.5351	0.93844
10.0404	1.03301		10.0181	1.04078		10.02	1.02222		7.61903	0.99562		10.0061	0.9555		-10.0323	0.94348
9.54447	1.03069		9.52165	1.03816		9.52482	1.02164		7.14434	0.99692		9.50967	0.95998		-9.53339	0.94861
9.05258	1.02836		9.02922	1.03548		9.0337	1.02087		6.67409	0.99791		9.01731	0.96456		-9.0386	0.95395
8.56481	1.02596		8.5409	1.03278		8.54672	1.02		6.20835	0.99863		8.52908	0.96886		-8.54796	0.95913
8.08127	1.02347		8.05681	1.03017		8.06395	1.01895		5.74716	0.99898		8.04504	0.97285		-8.06158	0.96426
7.60201	1.02103		7.57703	1.02763		7.58544	1.01763		5.29056	0.99919		7.56529	0.97672		-7.57949	0.96913
7.12712	1.01915		7.10161	1.02523		7.11126	1.01632		4.83862	0.99889		7.0899	0.98028		-7.10178	0.97376
6.65666	1.01721		6.63062	1.02284		6.64149	1.01488		4.39141	0.99874		6.61893	0.9834		-6.62849	0.97808
6.19065	1.01514		6.16412	1.02026		6.17621	1.01329		3.94898	0.99878		6.15246	0.98614		-6.1597	0.98201
5.72921	1.01316		5.70218	1.01788		5.7155	1.01172		3.51139	0.99819		5.69057	0.9885		-5.69547	0.98542
5.27239	1.01151		5.24486	1.01554		5.25942	1.01016		3.07866	0.99744		5.23331	0.99046		-5.23588	0.98824
4.82025	1.00998		4.79221	1.01302		4.80801	1.00858		2.65085	0.99701		4.78071	0.99197		-4.78102	0.99067
4.37282	1.0082		4.34428	1.01061		4.36132	1.00694		2.22798	0.99682		4.33285	0.99304		-4.33094	0.99245
3.93019	1.00648		3.90112	1.00856		3.91941	1.00539		1.81012	0.99686		3.88979	0.99375		-3.88569	0.9936
3.49239	1.00519		3.46281	1.00655		3.48234	1.00406		1.39814	0.99717		3.45159	0.99417		-3.44529	0.99428
3.05948	1.00403		3.02938	1.00514		3.05015	1.00275		0.99747	0.99772		3.01828	0.99442		-3.00978	0.99462
2.63148	1.0029		2.60088	1.00412		2.62287	1.00147		0.62178	0.99913		2.5899	0.99458		-2.57921	0.99476
2.20843	1.00211		2.17733	1.00266		2.20054	1.00052		0.31365	0.99998		2.16647	0.99482		-2.15362	0.99488
1.79041	1.00137		1.7588	1.00169		1.78321	0.99987		0.10912	0.99993		1.74808	0.99538		-1.7331	0.99521
1.37843	1.00086		1.34656	1.00108		1.37194	0.99956		0.08374	1		1.33609	0.99622		-1.31873	0.99597
0.97823	1.00053		0.94685	1.00061		0.97251	0.9996		-0.01046	1		0.93683	0.99738		-0.91643	0.99719
0.6044	1.00094		0.57592	1.00081		0.59971	1.00018		-0.02899	0.99979		0.56702	0.99878		-0.54126	0.9984
0.30081	1.00094		0.27943	1.0007		0.29761	1.00049		-0.22186	0.99941		0.27268	0.99972		-0.23775	0.99941
0.10142	1.00024		0.08782	1.00026		0.09966	1.00007		-0.52029	0.99873		0.08324	1.00007		-0.03921	0.9999
0.0743	1		0.000375	1		-0.0159	1		-0.8937	0.998		0.07615	1		0.08414	1.0002
-0.01502	1		-0.02413	1		0.000157	1		-1.29615	0.9974		-0.02759	1		0.27406	1.00012
-0.04424	1.00078		-0.04502	0.9987		-0.04457	0.99957		-1.71123	0.99719		-0.03977	0.99991		0.56898	0.99946
-0.24704	1.00098		-0.40292	0.99662		-0.40159	0.99847		-2.13265	0.99737		-0.2383	0.99947		0.93921	0.99845
-0.55448	1.00158		-1.21622	0.99706		-1.21583	1.00023		-2.55914	0.99767		-0.54183	0.99862		1.33876	0.99729
-0.93158	1.00317		-2.30277	0.99945		-2.30451	1.00455		-2.99061	0.99811		-0.91713	0.99757		1.751	0.99658
-1.33471	1.00432		-3.5094	1.00225		-3.51274	1.00875		-3.42703	0.99868		-1.31959	0.99654		2.16959	0.9962
-1.74954	1.0055		-4.76343	1.00529		-4.76705	1.01267		-3.86835	0.9993		-1.73412	0.99579		2.5932	0.99614
-2.1704	1.00655		-6.03193	1.00861		-6.03398	1.01611		-4.31453	0.99994		-2.15481	0.99544		3.02178	0.99614
-2.59631	1.00809		-7.29936	1.01283		-7.29895	1.01922		-4.76554	1.00043		-2.58054	0.9954		3.45527	0.99581
-3.02719	1.00948		-8.55686	1.0173		-8.55424	1.02187		-5.22132	1.00069		-3.01125	0.99537		3.89364	0.99519
-3.463	1.01115		-9.79866	1.02095		-9.79451	1.02298		-5.68182	1.00076		-3.44691	0.99522		4.33686	0.99398
-3.90371	1.01319		-11.021	1.02431		-11.016	1.0235		-6.14698	1.00065		-3.88747	0.99503		4.78487	0.9924
-4.34928	1.01475		-12.2221	1.02873		-12.2168	1.02431		-6.6167	1.00053		-4.33288	0.99458		5.23762	0.99008
-4.79967	1.01657		-13.4017	1.03272		-13.3966	1.02367		-7.09092	1.00008		-4.7831	0.99377		5.69506	0.9872
-5.25483	1.01831		-14.5603	1.03622		-14.5556	1.02314		-7.56958	0.99906		-5.23809	0.99262		6.15714	0.98372
-5.71469	1.0202		-15.6985	1.04039		-15.6946	1.02305		-8.05262	0.99795		-5.69779	0.99103		6.62379	0.98003
-6.17917	1.02211		-16.8173	1.04368		-16.8143	1.02207		-8.53995	0.99651		-6.16214	0.989		7.09492	0.97605
-6.6482	1.0239		-17.9177	1.04665		-17.9157	1.02141		-9.03152	0.99483		-6.63104	0.98658		7.57048	0.97157
-7.12174	1.02564		-19.0003	1.05011		-18.9996	1.02167		-9.52721	0.99276		-7.10444	0.98378		8.0504	0.96663
-7.59973	1.02765		-20.0658	1.0538		-20.0665	1.02162		-10.027	0.99059		-7.58228	0.98065		8.5346	0.96177
-8.08209	1.0298		-21.1147	1.0574		-21.1168	1.02332		-10.5307	0.9889		-8.06447	0.97706		9.02301	0.95675
-8.56874	1.03193		-22.1472	1.05994		-22.1508	1.02396		-11.0384	0.98693		-8.55097	0.9732		9.51554	0.95189
-9.0596	1.03421		-23.1637	1.06211		-23.1687	1.0235		-11.5499	0.98448		-9.04169	0.96919		10.0121	0.94714
-9.5546	1.03645		-24.1642	1.06507		-24.1706	1.02414		-12.0652	0.98188		-9.53653	0.96489		10.5126	0.94217
-10.0537	1.03855		-25.1489	1.06933		-25.1566	1.0248		-12.584	0.9793		-10.0354	0.96061		11.017	0.9368
-10.5567	1.04095		-26.1179	1.07344		-26.127	1.02634		-13.1065	0.97708		-10.5383	0.95639		11.5252	0.9318
-11.0637	1.04344		-27.0712	1.07671		-27.0818	1.02775		-13.6323	0.97453		-11.0452	0.95217		12.0371	0.9274
-11.5745	1.04583		-28.0087	1.07975		-28.0211	1.02927		-14.1614	0.97159		-11.5558	0.9478		12.5527	0.92271
-12.0891	1.0479		-28.9301	1.08226		-28.9446	1.03178		-14.6939	0.96947		-12.0702	0.94342		13.0718	0.91832
-12.6072	1.05034		-29.8354	1.08561		-29.852	1.03487		-15.2297	0.96743		-12.5883	0.93932		13.5945	0.91413
-13.1289	1.05302		-30.7245	1.08984		-30.7428	1.03917		-15.7686	0.9652		-13.1099	0.9354		14.1204	0.91016
-13.6541	1.05579		-31.5972	1.09155		-31.617	1.04282		-16.3105	0.96331		-13.635	0.93162		14.6497	0.90657
-14.1827	1.0591		-32.4532	1.09343		-32.4748	1.04343		-16.8551	0.96165		-14.1634	0.92773		15.1821	0.90294
-14.7145	1.06189		-33.2924	1.09706		-33.3162	1.04435		-17.4023	0.95992		-14.6951	0.92375		15.7176	0.89968
-15.2495	1.0642		-34.1145	1.10069		-34.1407	1.04647		-17.9519	0.95796		-15.23	0.92091		16.2561	0.89707
-15.7876	1.06728		-34.9195	1.10403		-34.9481	1.04862		-18.5038	0.95627		-15.7681	0.91849		16.7974	0.89445
-16.3287	1.07088		-35.7072	1.10705		-35.7381	1.05218		-19.0581	0.95526		-16.3091	0.91556		17.3413	0.89219
-16.8725	1.07404		-36.4776	1.11078		-36.5108	1.054		-19.6147	0.95426		-16.8527	0.91287		17.8877	0.88999
-17.419	1.07717		-37.2303	1.11504		-37.2657	1.055		-20.1734	0.9534		-17.399	0.91036		18.4365	0.88767
-17.9679	1.07977		-37.965	1.11806		-38.0026	1.0588		-20.7341	0.95262		-17.9477	0.90812		18.9874	0.88575
-18.5193	1.08224		-38.6816	1.12189		-38.7216	1.06297		-21.2967	0.95178		-18.4989	0.90625		19.5404	0.88418
-19.0731	1.08576		-39.3799	1.12646		-39.4224	1.06619		-21.8613	0.95155		-19.0524	0.90454		20.0955	0.88245
-19.629	1.08975		-40.0597	1.13125		-40.1047	1.06826		-22.428	0.95092		-19.6082	0.90305		20.6524	0.88138
-20.187	1.09277		-40.7211	1.1351		-40.7685	1.07137		-22.9971	0.95056		-20.1661	0.9014		21.2111	0.88068
-20.7469	1.09574		-41.364	1.13663		-41.4136	1.07568		-23.5687	0.951		-20.7259	0.90017		21.7719	0.87965
-21.3088	1.09977		-41.9882	1.1388		-42.0398	1.0783		-24.1427	0.95153		-21.2876	0.89958		22.3349	0.87894
-21.8726	1.10334		-42.5936	1.1418		-42.6471	1.0806		-24.7186	0.9518		-21.8513	0.89892		22.9004	0.87824
-22.4386	1.10653		-43.1799	1.14657		-43.2354	1.0845		-25.2955	0.95175		-22.4172	0.89837		23.4684	0.87766
-23.007	1.11021		-43.7469	1.15103		-43.8046	1.08837		-25.873	0.95214		-22.9856	0.8977		24.0388	0.87698
-23.5781	1.11332		-44.2947	1.15381		-44.3546	1.0914		-26.4508	0.95268		-23.5565	0.89752		24.611	0.87633
-24.1514	1.11685		-44.8231	1.15645		-44.8852	1.09495		-27.0288	0.9528		-24.1298	0.89788		25.1843	0.87672
-24.7264	1.12102		-45.332	1.16003		-45.3964	1.09796		-27.6066	0.95325		-24.7049	0.89751		25.7583	0.87758
-25.3026	1.12375		-45.8214	1.16338		-45.8879	1.09963		-28.1842	0.95403		-25.281	0.89723		26.3329	0.87797
-25.8795	1.12616		-46.2912	1.16766		-46.3598	1.10199		-28.7615	0.95457		-25.8577	0.8981		26.9078	0.87792
-26.457	1.13057		-46.7413	1.17228		-46.8121	1.1047		-29.3383	0.95445		-26.4348	0.89828		27.4827	0.8775
-27.0348	1.13495		-47.1717	1.1721		-47.2448	1.10677		-29.9145	0.95552		-27.0119	0.89761		28.0575	0.8777
-27.6124	1.13773		-47.5823	1.17389		-47.6576	1.10896		-30.4896	0.95762		-27.589	0.89831		28.6318	0.87917
-28.1898	1.14026		-47.9731	1.17939		-48.0508	1.11175		-31.0635	0.9593		-28.166	0.89885		29.2053	0.88116
-28.7669	1.14347		-48.3441	1.18034		-48.424	1.11482		-31.6356	0.96114		-28.7429	0.89873		29.7779	0.88114
-29.3433	1.14605		-48.6953	1.18075		-48.7774	1.11773		-32.2058	0.96268		-29.3193	0.89942		30.3493	0.88142
-29.9189	1.14848		-49.0268	1.18337		-49.1109	1.11962		-32.7738	0.96364		-29.8948	0.90019		30.9192	0.88284
-30.4933	1.15203		-49.3384	1.18595		-49.4245	1.12236		-33.3397	0.96495		-30.4692	0.90087		31.4876	0.88308
-31.0664	1.15571		-49.6301	1.18806		-49.7182	1.1242		-33.9032	0.96704		-31.0421	0.90227		32.0541	0.88303
-31.6377	1.15942		-49.902	1.19021		-49.9921	1.12503		-34.464	0.96868		-31.6134	0.90379		32.6187	0.88411
-32.2071	1.1627		-50.1541	1.19208		-50.2462	1.12686		-35.0215	0.96991		-32.1829	0.90509		33.1809	0.88602
-32.7744	1.16535		-50.3865	1.19324		-50.4806	1.12877		-35.5752	0.9717		-32.7505	0.90625		33.7406	0.88634
-33.3396	1.16819		-50.5993	1.19485		-50.6954	1.12925		-36.1249	0.97317		-33.316	0.90753		34.2975	0.88655
-33.9023	1.1697		-50.7926	1.19631		-50.8905	1.12966		-36.6703	0.97438		-33.879	0.90849		34.851	0.88698
-34.4621	1.17082		-50.9663	1.19729		-51.0661	1.13084		-37.2111	0.97675		-34.439	0.91001		35.4009	0.88816
-35.0189	1.17215		-51.1206	1.19821		-51.2223	1.13244		-37.7471	0.97859		-34.9957	0.91123		35.947	0.88987
-35.572	1.17423		-51.2555	1.19899		-51.3591	1.13398		-38.2782	0.98048		-35.5486	0.91267		36.4891	0.89178
-36.1212	1.17959		-51.3713	1.19935		-51.4767	1.1343		-38.804	0.98243		-36.0976	0.91342		37.0269	0.89264
-36.6663	1.18494		-51.4679	1.19955		-51.5752	1.13483		-39.3242	0.98417		-36.6423	0.9139		37.5601	0.89313
-37.2071	1.1883		-51.5457	1.20024		-51.6547	1.13556		-39.8385	0.98557		-37.1827	0.91551		38.0884	0.89448
-37.7431	1.19106		-51.6048	1.20193		-51.7154	1.13608		-40.3464	0.98709		-37.7184	0.91658		38.6115	0.89564
-38.274	1.19533		-51.6454	1.20288		-51.7574	1.13584		-40.8475	0.98905		-38.2492	0.91809		39.129	0.89704
-38.7997	1.19817								-41.3418	0.99084		-38.7747	0.92064		39.6404	0.89752
-39.32	1.19876								-41.8291	0.99312		-39.2946	0.92223		40.1455	0.89832
-39.8344	1.20025								-42.3089	0.9948		-39.8084	0.92247		40.644	0.90081
-40.3426	1.19931								-42.781	0.99636		-40.3159	0.92385		41.1357	0.90328
-40.8439	1.20021								-43.2449	0.99814		-40.8169	0.92534		41.6206	0.9051
-41.3383	1.20693								-43.7003	0.99989		-41.3111	0.92697		42.098	0.90599
-41.8258	1.21132								-44.1469	1.00173		-41.7985	0.9285		42.5676	0.90576
-42.3062	1.21389								-44.5842	1.00358		-42.2784	0.92999		43.0291	0.90551
-42.7788	1.21638								-45.0119	1.00519		-42.7506	0.93142		43.482	0.90667
-43.2432	1.21777								-45.4298	1.00678		-43.2146	0.93246		43.9261	0.90819
-43.6992	1.22061								-45.8374	1.00811		-43.6703	0.93384		44.3611	0.91034
-44.1462	1.22355								-46.2345	1.00985		-44.117	0.93508		44.7866	0.91319
-44.584	1.22668								-46.6208	1.01178		-44.5546	0.93619		45.2023	0.91396
-45.0123	1.22891								-46.9957	1.01308		-44.9826	0.93759		45.6079	0.91448
-45.4307	1.23012								-47.3592	1.0143		-45.4007	0.9389		46.0031	0.9153
-45.8389	1.2325								-47.7109	1.01573		-45.8086	0.9401		46.3874	0.91479
-46.2366	1.23462								-48.0502	1.01715		-46.2059	0.94112		46.7606	0.91524
-46.6234	1.23608								-48.3769	1.01844		-46.5922	0.9423		47.1223	0.91721
-46.9988	1.23823								-48.6906	1.01978		-46.9673	0.9436		47.4721	0.91839
-47.3625	1.24057								-48.9911	1.02105		-47.3308	0.94446		47.8096	0.9209
-47.7142	1.24332								-49.278	1.02265		-47.6823	0.94563		48.1343	0.92355
-48.0538	1.2471								-49.551	1.02396		-48.0217	0.94707		48.4461	0.92195
-48.3808	1.24855								-49.8098	1.02485		-48.3484	0.94799		48.7446	0.92019
-48.6947	1.24886								-50.054	1.02594		-48.6622	0.94883		49.0299	0.92179
-48.9955	1.24946								-50.2834	1.02696		-48.9627	0.94966		49.3014	0.92366
-49.2826	1.25074								-50.4977	1.02787		-49.2497	0.95024		49.5586	0.92422
-49.5558	1.25255								-50.6967	1.02867		-49.5229	0.95103		49.8013	0.92523
-49.8148	1.25393								-50.88	1.0295		-49.782	0.95205		50.0292	0.9266
-50.0592	1.25503								-51.0473	1.03029		-50.0266	0.95286		50.242	0.92764
-50.2888	1.2561								-51.1985	1.03073		-50.2565	0.95354		50.4395	0.92782
-50.5033	1.25754								-51.3331	1.03118		-50.4713	0.95405		50.6215	0.92798
-50.7025	1.25853								-51.4511	1.03153		-50.6708	0.95445		50.7877	0.92833
-50.886	1.25945								-51.5523	1.03168		-50.8546	0.95497		50.938	0.9289
-51.0536	1.26058								-51.6363	1.03232		-51.0224	0.95539		51.072	0.92947
-51.205	1.26114								-51.7029	1.03277		-51.1742	0.95583		51.1897	0.93004
-51.3401	1.26146								-51.7519	1.03266		-51.3095	0.95651		51.2905	0.93055
-51.4586	1.26232								-51.7676	1.03269		-51.4282	0.9568		51.3742	0.93072
-51.5601	1.26244								-51.7831	1.03298		-51.5299	0.95712		51.4407	0.93154
-51.6444	1.26304								-51.7911	1.033		-51.6144	0.95736		51.4897	0.93228
-51.7114	1.26411								-51.7962	1.03334		-51.6815	0.95713		51.5061	0.93233
-51.7608	1.26471											-51.731	0.95732		51.5209	0.93259
-51.777	1.26341											-51.7486	0.95751		51.5293	0.93288
-51.7922	1.26485											-51.7627	0.9577		51.5342	0.93293
-51.8004	1.26395											-51.7717	0.95754
-51.8054	1.26417											-51.7763	0.95737

## Sheet: Fig.3c
1.6K(Sample #1)
B(T)	MG(%)
-51.7763	7.86256
-51.7717	7.86312
-51.7626	7.85288
-51.7486	7.85204
-51.7309	7.90678
-51.6813	7.90187
-51.6141	7.92225
-51.5295	7.99101
-51.4278	8.04039
-51.309	8.08059
-51.1737	8.11591
-51.0219	8.1766
-50.8539	8.23606
-50.6701	8.27737
-50.4706	8.34964
-50.2557	8.42884
-50.0258	8.47393
-49.7811	8.57871
-49.522	8.65912
-49.2487	8.71749
-48.9616	8.83236
-48.661	8.94393
-48.3471	9.05442
-48.0205	9.16616
-47.6813	9.29142
-47.3299	9.44926
-46.9666	9.53809
-46.5917	9.63347
-46.2056	9.76078
-45.8086	9.89045
-45.401	10.0177
-44.9832	10.1509
-44.5555	10.289
-44.1183	10.423
-43.6718	10.5506
-43.2164	10.7022
-42.7524	10.85
-42.2803	10.9729
-41.8003	11.1193
-41.313	11.2989
-40.8186	11.4876
-40.3176	11.6393
-39.81	11.7777
-39.2959	11.8008
-38.7759	11.9376
-38.2502	12.2312
-37.7194	12.4205
-37.1836	12.5808
-36.6431	12.759
-36.0983	12.8831
-35.5492	13.0738
-34.9961	13.1828
-34.4393	13.2315
-33.8793	13.361
-33.3162	13.492
-32.7507	13.5883
-32.1831	13.581
-31.6135	13.6076
-31.0421	13.7332
-30.4691	13.8516
-29.8946	13.8868
-29.319	13.9339
-28.7425	13.9978
-28.1656	14.0643
-27.5883	14.2027
-27.011	14.2956
-26.4336	14.2573
-25.8563	14.2667
-25.2794	14.3562
-24.7031	14.375
-24.1279	14.3352
-23.5546	14.2993
-22.9836	14.2374
-22.4151	14.1263
-21.8491	14.0255
-21.2852	13.9722
-20.7233	13.8581
-20.1634	13.6577
-19.6053	13.4606
-19.0493	13.2438
-18.4957	13.0151
-17.9444	12.784
-17.3955	12.4703
-16.8492	12.157
-16.3054	11.8577
-15.7644	11.5273
-15.2264	11.2202
-14.6916	10.8324
-14.1599	10.3685
-13.6315	9.88321
-13.1065	9.3763
-12.5849	8.89005
-12.0668	8.35918
-11.5525	7.78102
-11.0419	7.17511
-10.5351	6.56024
-10.0323	5.99023
-9.53339	5.41702
-9.0386	4.82716
-8.54796	4.2608
-8.06158	3.70688
-7.57949	3.18548
-7.10178	2.69513
-6.62849	2.24093
-6.1597	1.83178
-5.69547	1.48006
-5.23588	1.18997
-4.78102	0.94147
-4.33094	0.76103
-3.88569	0.64449
-3.44529	0.57557
-3.00978	0.54088
-2.57921	0.52696
-2.15362	0.5142
-1.7331	0.48123
-1.31873	0.40487
-0.91643	0.28187
-0.54126	0.15983
-0.23775	0.05922
-0.03921	0.00953
0.08414	-0.01982
0.27406	-0.01231
0.56898	0.05365
0.93921	0.15538
1.33876	0.27144
1.751	0.34364
2.16959	0.38105
2.5932	0.38792
3.02178	0.38771
3.45527	0.42045
3.89364	0.48292
4.33686	0.60548
4.78487	0.76624
5.23762	1.00191
5.69506	1.2962
6.15714	1.65542
6.62379	2.03815
7.09492	2.45407
7.57048	2.92593
8.0504	3.4525
8.5346	3.97464
9.02301	4.52001
9.51554	5.0544
10.0121	5.58059
10.5126	6.13848
11.017	6.74615
11.5252	7.3192
12.0371	7.82852
12.5527	8.37639
13.0718	8.89475
13.5945	9.39346
14.1204	9.87056
14.6497	10.306
15.1821	10.7495
15.7176	11.1509
16.2561	11.4735
16.7974	11.8007
17.3413	12.0837
17.8877	12.3609
18.4365	12.6551
18.9874	12.8992
19.5404	13.0992
20.0955	13.3208
20.6524	13.4584
21.2111	13.5491
21.7719	13.6816
22.3349	13.773
22.9004	13.8643
23.4684	13.9392
24.0388	14.0276
24.611	14.1122
25.1843	14.0617
25.7583	13.9503
26.3329	13.8986
26.9078	13.9053
27.4827	13.9602
28.0575	13.9346
28.6318	13.7433
29.2053	13.4862
29.7779	13.4894
30.3493	13.4538
30.9192	13.271
31.4876	13.2394
32.0541	13.2466
32.6187	13.1083
33.1809	12.8637
33.7406	12.8237
34.2975	12.7973
34.851	12.7423
35.4009	12.5928
35.947	12.3758
36.4891	12.1358
37.0269	12.0268
37.5601	11.9657
38.0884	11.7963
38.6115	11.652
39.129	11.4775
39.6404	11.4184
40.1455	11.3187
40.644	11.0107
41.1357	10.7074
41.6206	10.4856
42.098	10.3764
42.5676	10.4045
43.0291	10.4346
43.482	10.2939
43.9261	10.109
44.3611	9.84904
44.7866	9.5067
45.2023	9.41381
45.6079	9.35137
46.0031	9.25341
46.3874	9.31517
46.7606	9.26136
47.1223	9.0259
47.4721	8.88598
47.8096	8.58939
48.1343	8.27803
48.4461	8.46578
48.7446	8.67364
49.0299	8.48473
49.3014	8.26544
49.5586	8.19956
49.8013	8.08181
50.0292	7.92161
50.242	7.80025
50.4395	7.77918
50.6215	7.76149
50.7877	7.72056
50.938	7.65426
51.072	7.58784
51.1897	7.52197
51.2905	7.46361
51.3742	7.44332
51.4407	7.3494
51.4897	7.26442
51.5061	7.2576
51.5209	7.22837
51.5293	7.19531
51.5342	7.18924

## Sheet: Fig.4a
2.3K(Sample #1)			2.3K(Sample #1)			10K(Sample #1)			20K(Sample #1)			30K(Sample #1)			40K(Sample #1)			100K(Sample #1)
B(T)	MR(%)		B(T)	MR(%)		B(T)	MR(%)		B(T)	MR(%)		B(T)	MR(%)		B(T)	MR(%)		B(T)	MR(%)
51.8132	408.611		51.735	287.064		51.7591	187.893		51.8252	95.401		51.7767	63.113		-0.000269	0		51.7942	18.613
51.7686	409.006		51.7312	287.171		51.7547	187.777		51.8196	95.213		51.7741	63.092		0.00218	0.012		51.7916	18.709
51.7438	408.445		51.7207	287.269		51.7453	188.056		51.8124	95.748		51.7713	63.094		0.00627	-0.078		51.7889	18.761
51.5634	408.44		51.7089	287.512		51.7319	187.849		51.7957	95.122		51.7683	63.076		0.01271	-0.095		51.7859	18.815
51.2757	406.147		51.6883	287.461		51.7135	188.044		51.7816	96.106		51.7651	63.042		0.02137	-0.062		51.7828	18.886
50.885	403.469		51.6382	287.337		51.6639	187.783		51.733	96.186		51.7617	63.034		0.03205	-0.019		51.7795	18.914
50.3953	399.909		51.5703	287.119		51.5966	187.226		51.6667	96.15		51.7582	63.021		0.04474	0.026		51.7759	18.858
49.8103	396.362		51.4852	286.789		51.5121	186.465		51.5831	95.783		51.7545	63.007		0.06109	0.031		51.7722	18.796
49.1347	392.83		51.3829	286.413		51.4105	185.821		51.4823	95.274		51.7505	62.988		0.08495	-0.082		51.7684	18.809
48.3735	389.326		51.2639	285.888		51.2921	185.527		51.3647	94.804		51.7464	62.985		0.11793	-0.171		51.7643	18.838
47.5315	383.947		51.1283	285.029		51.1572	185.457		51.2304	94.274		51.7422	62.985		0.15873	-0.133		51.76	18.84
46.6139	377.292		50.9765	284.235		51.0059	185.497		51.0797	93.745		51.7377	62.982		0.20634	-0.065		51.7556	18.856
45.6258	370.541		50.8085	283.729		50.8385	185.369		50.9129	93.301		51.733	62.984		0.26005	-0.035		51.751	18.834
44.5727	362.719		50.6247	283.286		50.6551	185.065		50.7301	92.375		51.7281	62.991		0.31934	-0.061		51.7462	18.804
43.4598	355.192		50.4252	282.862		50.4561	184.822		50.5317	91.766		51.7231	62.989		0.38375	-0.074		51.7412	18.747
42.2927	346.733		50.2103	281.993		50.2416	184.492		50.318	92.101		51.7179	62.985		0.45291	-0.082		51.736	18.738
41.0771	338.953		49.9805	280.385		50.0121	183.628		50.0892	92.502		51.7125	62.974		0.52648	-0.095		51.7306	18.819
39.8183	327.939		49.736	279.198		49.7678	183.586		49.8456	92.028		51.7069	62.977		0.60415	-0.08		51.7251	18.819
38.5203	315.612		49.4771	278.887		49.5091	184.053		49.5874	90.821		51.7011	62.994		0.68563	-0.04		51.7193	18.762
37.1877	304.97		49.2041	278.457		49.2362	183.794		49.315	89.494		51.6951	62.991		0.77066	0.007		51.7134	18.751
35.826	292.377		48.9173	277.693		48.9494	182.595		49.0287	88.463		51.6889	63.003		0.859	0.038		51.7073	18.768
34.4398	279.185		48.6169	276.895		48.6489	180.851		48.7288	87.825		51.6826	63		0.95042	0.058		51.701	18.681
33.033	265.344		48.3032	276.039		48.3351	179.734		48.4156	86.901		51.6761	63		1.04469	0.1		51.6945	18.569
31.61	251.503		47.9765	274.851		48.0084	178.884		48.0896	85.8		51.6694	62.988		1.14162	0.143		51.6878	18.521
30.1758	236.427		47.6372	273.073		47.6692	177.993		47.7509	85.034		51.6624	62.982		1.24102	0.182		51.6809	18.483
28.7345	220.595		47.2856	271.514		47.3177	177.262		47.4	84.726		51.6553	62.996		1.34272	0.245		51.6739	18.412
27.2892	205.064		46.922	270.609		46.9542	176.191		47.0371	84.353		51.648	62.992		1.44654	0.332		51.6666	18.34
25.8439	188.206		46.5468	269.952		46.579	174.543		46.6628	83.768		51.6406	62.977		1.55233	0.414		51.6592	18.303
24.4022	171.273		46.1602	269.112		46.1927	173.09		46.2771	83.003		51.6329	62.973		1.65995	0.475		51.6516	18.319
22.9695	154.574		45.7629	267.551		45.7954	171.964		45.8805	82.054		51.6251	62.975		1.76926	0.517		51.6438	18.272
21.5508	137.542		45.355	265.451		45.3876	171.124		45.4733	81.269		51.617	62.967		1.88014	0.581		51.6358	18.257
20.1463	120.474		44.9369	263.6		44.9697	169.821		45.0559	80.589		51.6088	62.955		1.99246	0.605		51.6276	18.309
18.7545	103.328		44.509	262.177		44.5418	167.628		44.6287	79.733		51.6004	62.953		2.10612	0.626		51.6192	18.302
17.3763	86.415		44.0715	260.62		44.1043	165.562		44.1918	78.828		51.5918	62.94		2.22101	0.664		51.6107	18.318
16.0139	70.2		43.6248	258.402		43.6575	164.379		43.7458	77.673		51.583	62.919		2.33704	0.728		51.6019	18.389
14.6698	55.128		43.1694	255.741		43.202	163.834		43.2908	76.319		51.574	62.91		2.45411	0.787		51.593	18.485
13.3456	41.647		42.7056	253.357		42.7381	163.244		42.8272	75.162		51.5648	62.911		2.57215	0.844		51.5838	18.525
12.0428	29.747		42.2336	251.101		42.2661	161.87		42.3555	74.146		51.5554	62.901		2.69107	0.923		51.5745	18.612
10.7629	19.929		41.7539	248.896		41.7861	159.852		41.8759	73.247		51.5459	62.886		2.81079	1.002		51.565	18.697
9.50724	12.448		41.2667	246.987		41.2987	157.611		41.3888	72.219		51.5361	62.868		2.93126	1.07		51.5553	18.713
8.27705	6.679		40.7725	243.796		40.8042	155.769		40.8944	71.641		51.5262	62.855		3.05241	1.151		51.5454	18.76
7.07348	2.629		40.2717	239.177		40.3029	154.064		40.3934	70.708		51.5161	62.836		3.17417	1.25		51.5353	18.837
5.89771	0.406		39.7643	236.837		39.7953	153.313		39.8861	68.061		51.5058	62.827		3.2965	1.33		51.5251	18.958
4.75084	0.008		39.2505	234.814		39.2817	153.868		39.3724	66.389		51.4952	62.818		3.41934	1.394		51.5146	19.004
3.6338	1.362		38.7308	231.046		38.7621	152.645		38.8525	65.889		51.4846	62.802		3.54264	1.5		51.5039	18.967
2.54733	2.57		38.2054	229.643		38.2368	151.4		38.3269	63.396		51.4737	62.791		3.66636	1.643		51.4931	18.966
1.49304	2.05		37.6748	229.417		37.7062	151.175		37.796	59.772		51.4626	62.76		3.79046	1.736		51.482	18.94
0.52811	1.088		37.1392	227.55		37.1706	148.767		37.26	58.855		51.4513	62.762		3.9149	1.812		51.4708	18.86
-3.00249e-06	-0.382		36.599	224.641		36.6301	144.242		36.7194	60.834		51.4399	62.76		4.03964	1.901		51.4594	18.802
-2.04637e-05	-0.235		36.0545	223.263		36.0853	138.895		36.1742	62.248		51.4282	62.727		4.16465	1.985		51.4478	18.721
-7.04597e-05	0.035		35.506	222.472		35.5363	134.789		35.6249	61.872		51.4164	62.716		4.28989	2.055		51.436	18.712
-0.000143	0.222		34.9536	218.809		34.9836	133.137		35.0717	59.858		51.4043	62.729		4.41534	2.111		51.424	18.64
-0.000219	0.228		34.3977	213.272		34.4275	131.201		34.5152	57.446		51.3921	62.721		4.54098	2.173		51.4118	18.514
-0.000297	0.152		33.8386	208.671		33.8682	128.141		33.9556	56.949		51.3797	62.698		4.66678	2.253		51.3994	18.492
-0.00038	0.096		33.2765	205.288		33.3059	126.503		33.393	56.72		51.3671	62.696		4.79271	2.308		51.3868	18.444
-0.000461	0.065		32.7118	200.935		32.7407	125.309		32.8278	54.802		51.3543	62.686		4.91875	2.406		51.3741	18.402
-0.000544	0.027		32.1448	196.239		32.1731	123.309		32.2601	51.758		51.3413	62.655		5.0449	2.509		51.3611	18.351
-0.000609	0		31.5757	193.509		31.6033	121.61		31.6903	49.278		51.3281	62.627		5.17112	2.592		51.348	18.408
-0.05709	0.589		31.005	192.694		31.0319	119.562		31.1188	48.43		51.3147	62.632		5.29741	2.674		51.3346	18.503
-0.69624	-1.888		30.4329	189.64		30.459	116.493		30.5459	48.082		51.3011	62.616		5.42375	2.744		51.3211	18.453
-3.40128	-4.348		29.8594	183.231		29.885	113.645		29.9717	47.761		51.2874	62.586		5.55013	2.787		51.3074	18.508
-7.3425	-0.418		29.2848	177.474		29.31	110.823		29.3964	47.034		51.2734	62.57		5.67653	2.833		51.2934	18.593
-11.1228	15.004		28.7094	173.984		28.7342	107.316		28.8201	45.5		51.2593	62.559		5.80295	2.917		51.2793	18.574
-14.7334	41.043		28.1332	172.06		28.1577	103.379		28.2432	44.064		51.2449	62.546		5.92938	3.006		51.265	18.568
-18.1788	71.449		27.5568	169.953		27.5806	99.819		27.6658	43.648		51.2304	62.538		6.0558	3.103		51.2505	18.513
-21.4772	102.129		26.9802	166.137		27.0033	97.5		27.0882	43.37		51.2157	62.523		6.1822	3.22		51.2358	18.542
			26.4037	160.516		26.426	95.699		26.5107	41.879		51.2007	62.496		6.30858	3.292		51.2209	18.565
			25.8275	154.501		25.849	93.858		25.9334	39.459		51.1856	62.481		6.43492	3.357		51.2058	18.594
			25.2519	149.564		25.2726	91.642		25.3566	37.089		51.1703	62.47		6.56123	3.444		51.1906	18.755
			24.6769	145.487		24.6969	88.83		24.7805	35.279		51.1548	62.468		6.68748	3.512		51.1751	18.861
			24.1029	141.364		24.1224	85.498		24.2055	34.272		51.1391	62.473		6.81367	3.548		51.1594	18.902
			23.5308	136.668		23.5495	81.695		23.6322	33.978		51.1232	62.464		6.9398	3.604		51.1436	18.886
			22.9609	131.595		22.979	77.969		23.0611	33.522		51.1071	62.446		7.06587	3.693		51.1275	18.936
			22.3935	126.356		22.4109	74.702		22.4924	32.449		51.0908	62.448		7.19186	3.777		51.1113	19.005
			21.8285	121.037		21.8453	71.772		21.9262	31.308		51.0744	62.442		7.31777	3.831		51.0949	18.998
			21.2658	116.038		21.2818	68.983		21.3624	30.5		51.0577	62.404		7.44359	3.927		51.0782	19.069
			20.7051	111.647		20.7205	66.4		20.8006	29.884		51.0408	62.366		7.56931	4.042		51.0614	19.117
			20.1465	107.081		20.1612	63.956		20.241	29.237		51.0237	62.361		7.69494	4.121		51.0444	19.134
			19.5899	101.671		19.604	61.281		19.6833	28.403		51.0065	62.37		7.82046	4.199		51.0272	19.214
			19.0352	96.137		19.0488	58.223		19.1276	26.925		50.989	62.358		7.94586	4.25		51.0098	19.27
			18.4826	90.842		18.4957	54.983		18.5739	25.055		50.9714	62.352		8.07115	4.352		50.9922	19.406
			17.9322	85.738		17.9448	51.865		18.0225	23.693		50.9535	62.336		8.19631	4.479		50.9744	19.497
			17.3842	80.723		17.3964	48.94		17.4735	22.86		50.9355	62.305		8.32134	4.586		50.9564	19.442
			16.8388	75.652		16.8504	46.114		16.927	22.181		50.9173	62.302		8.44623	4.725		50.9382	19.375
			16.2961	70.617		16.3071	43.338		16.3831	21.455		50.8989	62.306		8.57099	4.848		50.9198	19.29
			15.7563	65.707		15.7667	40.677		15.8421	20.725		50.8802	62.283		8.6956	4.902		50.9012	19.179
			15.2194	60.932		15.2293	38.099		15.3041	19.947		50.8614	62.24		8.82005	4.917		50.8824	19.129
			14.6856	56.182		14.695	35.486		14.7691	19.05		50.8424	62.193		8.94435	4.958		50.8634	19.135
			14.155	51.647		14.1638	32.854		14.2373	18.423		50.8232	62.148		9.0685	5.062		50.8443	19.134
			13.6277	47.479		13.6359	30.247		13.7088	17.867		50.8038	62.115		9.19248	5.177		50.8249	19.091
			13.1037	43.402		13.1114	27.716		13.1837	16.955		50.7842	62.079		9.31629	5.269		50.8054	19.026
			12.5832	39.206		12.5904	25.516		12.6619	15.773		50.7644	62.032		9.43994	5.353		50.7856	19
			12.0662	34.997		12.073	23.418		12.1438	14.655		50.7444	61.979		9.56342	5.478		50.7657	19.041
			11.5529	31.123		11.5592	20.99		11.6292	13.788		50.7242	61.97		9.68671	5.618		50.7455	19.006
			11.0432	27.642		11.0491	18.422		11.1184	13.03		50.7039	61.939		9.80983	5.745		50.7252	18.934
			10.5374	24.454		10.5429	16.133		10.6114	12.293		50.6833	61.911		9.93276	5.785		50.7047	18.931
			10.0355	21.405		10.0406	14.244		10.1083	11.547		50.6625	61.902		10.0555	5.744		50.684	18.926
			9.53758	18.451		9.54227	12.502		9.60911	10.881		50.6416	61.877		10.1781	5.725		50.663	18.984
			9.0437	15.709		9.04803	10.673		9.11402	10.373		50.6204	61.821		10.3004	5.815		50.6419	19.183
			8.55396	13.185		8.55794	8.828		8.62305	9.971		50.599	61.776		10.4226	5.891		50.6206	19.333
			8.06842	10.939		8.07207	7.206		8.1363	9.435		50.5775	61.777		10.5445	5.898		50.5991	19.423
			7.58716	8.979		7.59047	5.788		7.65383	8.673		50.5557	61.736		10.6663	5.993		50.5774	19.457
			7.11026	7.209		7.11322	4.451		7.1757	7.92		50.5338	61.696		10.7878	6.179		50.5555	19.36
			6.63779	5.638		6.64038	3.171		6.70199	7.3		50.5116	61.681		10.9092	6.276		50.5334	19.347
			6.16984	4.334		6.17204	1.95		6.23279	6.767		50.4893	61.646		11.0304	6.228		50.5111	19.309
			5.70646	3.367		5.70826	0.925		5.76814	6.223		50.4668	61.604		11.1513	6.252		50.4886	19.253
			5.24772	2.725		5.24913	0.179		5.30814	5.609		50.444	61.595		11.2721	6.331		50.4659	19.335
			4.79369	2.361		4.79472	-0.467		4.85284	5.011		50.4211	61.568		11.3927	6.312		50.443	19.411
			4.34442	2.229		4.34508	-1.11		4.40229	4.502		50.398	61.511		11.513	6.317		50.4199	19.439
			3.89997	2.224		3.90026	-1.659		3.95656	4.033		50.3747	61.453		11.6332	6.406		50.3967	19.439
			3.46036	2.275		3.46028	-2.104		3.51567	3.571		50.3512	61.41		11.7531	6.422		50.3732	19.386
			3.02565	2.318		3.02521	-2.471		3.07967	3.118		50.3275	61.363		11.8729	6.378		50.3495	19.344
			2.59586	2.26		2.59508	-2.766		2.6486	2.634		50.3036	61.317		11.9924	6.456		50.3257	19.287
			2.17104	2.018		2.16993	-3.093		2.22251	2.152		50.2794	61.281		12.1117	6.581		50.3016	19.238
			1.75125	1.638		1.74983	-3.512		1.80144	1.713		50.2551	61.234		12.2308	6.612		50.2774	19.222
			1.33737	1.23		1.33572	-3.911		1.38607	1.265		50.2306	61.217		12.3497	6.716		50.2529	19.271
			0.9349	0.813		0.9331	-4.301		0.98122	0.809		50.206	61.205		12.4684	6.987		50.2283	19.316
			0.55764	0.416		0.5559	-4.764		0.59902	0.398		50.1811	61.183		12.5869	7.192		50.2035	19.355
			0.24838	0.154		0.24709	-5.107		0.27924	0.089		50.156	61.141		12.7051	7.321		50.1784	19.32
			0.04317	0.058		0.04247	-5.168		0.06197	0		50.1307	61.105		12.8232	7.549		50.1532	19.173
			0.03871	0.113		-0.00072	0		-0.000511	0		50.1052	61.076		12.941	7.713		50.1277	19.092
			-0.07685	0		-0.0772	-5.214		-0.06579	0		50.0795	61.038		13.0587	7.633		50.1021	19.061
			-0.53749	0.397		-0.69822	-0.845		-0.69704	-1.793		50.0537	61.016		13.1761	7.517		50.0763	19.008
			-1.50037	1.162		-3.40545	0.893		-3.40323	1.954		50.0276	61.015		13.2934	7.523		50.0502	18.931
			-2.55691	1.405		-7.3472	8.658		-7.3451	9.702		50.0013	60.993		13.4104	7.551		50.024	18.766
			-3.64586	0.812		-11.1279	19.428		-11.1262	13.978		49.9749	60.976		13.5273	7.578		49.9976	18.701
			-4.76541	0.389		-14.7386	33.228		-14.7373	20.547		49.9482	60.967		13.6439	7.676		49.971	18.725
			-5.91479	1.394		-18.1842	46.905		-18.1832	26.127		49.9213	60.948		13.7604	7.746		49.9442	18.687
			-7.09311	4.257		-21.4828	61.414		-21.4821	33.482		49.8943	60.911		13.8766	7.764		49.9171	18.673
			-8.29933	8.468								49.867	60.884		13.9926	7.837		49.8899	18.654
			-9.53232	14.047								49.8396	60.853		14.1085	7.91		49.8625	18.588
			-10.7907	20.869								49.8119	60.829		14.2241	7.891		49.8349	18.525
			-12.0731	28.687								49.7841	60.818		14.3395	7.895		49.8071	18.545
			-13.3782	37.314								49.756	60.779		14.4547	7.999		49.7791	18.646
			-14.7047	46.271								49.7278	60.738		14.5698	8.12		49.7509	18.772
			-16.0512	56.301								49.6993	60.689		14.6846	8.172		49.7225	18.824
			-17.4157	66.737								49.6707	60.636		14.7992	8.253		49.694	18.922
			-18.796	76.979								49.6418	60.59		14.9136	8.38		49.6652	19.064
			-20.1898	87.585								49.6128	60.559		15.0278	8.386		49.6362	19.179
												49.5836	60.508		15.1419	8.378		49.607	19.3
												49.5541	60.457		15.2557	8.48		49.5776	19.38
												49.5245	60.426		15.3694	8.643		49.548	19.462
												49.4947	60.393		15.4828	8.771		49.5182	19.49
												49.4646	60.333		15.5961	8.919		49.4882	19.452
												49.4344	60.266		15.7092	9.094		49.458	19.47
												49.404	60.207		15.8221	9.176		49.4277	19.459
												49.3734	60.147		15.9348	9.175		49.3971	19.384
												49.3425	60.116		16.0473	9.195		49.3663	19.269
												49.3115	60.109		16.1597	9.28		49.3353	19.24
												49.2803	60.08		16.2718	9.408		49.3041	19.18
												49.2488	60.041		16.3838	9.56		49.2728	19.091
												49.2172	60.011		16.4956	9.724		49.2412	19.002
												49.1854	59.989		16.6072	9.865		49.2094	18.881
												49.1534	59.97		16.7186	9.945		49.1775	18.818
												49.1212	59.935		16.8298	10.014		49.1453	18.72
												49.0887	59.9		16.9408	10.011		49.1129	18.726
												49.0561	59.868		17.0516	10.005		49.0804	18.768
												49.0233	59.816		17.1623	10.065		49.0476	18.733
												48.9903	59.781		17.2728	10.114		49.0146	18.719
												48.9571	59.75		17.3832	10.133		48.9815	18.654
												48.9236	59.686		17.4933	10.147		48.9481	18.538
												48.89	59.621		17.6033	10.213		48.9145	18.376
												48.8562	59.559		17.7131	10.311		48.8808	18.305
												48.8222	59.483		17.8227	10.383		48.8468	18.295
												48.788	59.438		17.9322	10.403		48.8127	18.293
												48.7536	59.415		18.0414	10.419		48.7783	18.191
												48.719	59.36		18.1505	10.53		48.7437	18.156
												48.6842	59.294		18.2595	10.692		48.709	18.301
												48.6492	59.238		18.3682	10.753		48.674	18.474
												48.614	59.204		18.4768	10.843		48.6389	18.684
												48.5785	59.165		18.5852	10.98		48.6035	18.88
												48.5429	59.129		18.6934	11.077		48.568	19.019
												48.5071	59.095		18.8015	11.134		48.5322	19.195
												48.4711	59.044		18.9094	11.169		48.4963	19.351
												48.4349	58.988		19.0171	11.242		48.4601	19.457
												48.3985	58.941		19.1247	11.277		48.4238	19.454
												48.3619	58.908		19.232	11.313		48.3873	19.312
												48.3251	58.869		19.3392	11.403		48.3505	19.253
												48.2881	58.823		19.4463	11.518		48.3136	19.29
												48.2509	58.784		19.5531	11.648		48.2764	19.352
												48.2135	58.749		19.6599	11.775		48.2391	19.292
												48.176	58.704		19.7664	11.869		48.2016	19.195
												48.1382	58.641		19.8728	11.942		48.1638	19.089
												48.1002	58.586		19.979	12.012		48.1259	18.895
												48.062	58.524		20.085	12.059		48.0878	18.695
												48.0236	58.443		20.1909	12.073		48.0494	18.586
												47.985	58.386		20.2967	12.117		48.0109	18.356
												47.9462	58.358		20.4022	12.233		47.9722	18.261
												47.9072	58.313		20.5076	12.274		47.9332	18.166
												47.8681	58.282		20.6128	12.255		47.8941	17.988
												47.8287	58.259		20.7179	12.264		47.8548	17.916
												47.7891	58.213		20.8228	12.305		47.8153	17.835
												47.7493	58.174		20.9275	12.372		47.7756	17.748
												47.7094	58.129		21.0321	12.448		47.7356	17.71
												47.6692	58.085		21.1365	12.536		47.6955	17.796
												47.6288	58.02		21.2407	12.588		47.6552	17.883
												47.5883	57.944		21.3448	12.63		47.6147	18.049
												47.5475	57.889		21.4487	12.705		47.574	18.198
												47.5065	57.832		21.5525	12.732		47.5331	18.303
												47.4654	57.76		21.6561	12.745		47.492	18.324
												47.424	57.71		21.7595	12.822		47.4507	18.315
												47.3825	57.66		21.8628	12.945		47.4092	18.405
												47.3407	57.583		21.9659	13.053		47.3675	18.486
												47.2988	57.532		22.0689	13.107		47.3256	18.601
												47.2566	57.467		22.1717	13.213		47.2835	18.71
												47.2143	57.387		22.2744	13.323		47.2412	18.764
												47.1717	57.331		22.3769	13.366		47.1987	18.783
												47.129	57.268		22.4792	13.459		47.156	18.74
												47.086	57.205		22.5814	13.582		47.1131	18.62
												47.0429	57.134		22.6834	13.647		47.0701	18.519
												46.9995	57.083		22.7853	13.646		47.0268	18.481
												46.956	57.019		22.887	13.691		46.9833	18.507
												46.9123	56.925		22.9885	13.754		46.9396	18.514
												46.8683	56.855		23.0899	13.757		46.8957	18.452
												46.8242	56.776		23.1911	13.812		46.8516	18.417
												46.7799	56.644		23.2921	13.877		46.8074	18.293
												46.7354	56.558		23.393	13.978		46.7629	18.043
												46.6907	56.512		23.4938	14.089		46.7182	17.818
												46.6458	56.429		23.5944	14.149		46.6734	17.639
												46.6007	56.344		23.6949	14.245		46.6283	17.55
												46.5553	56.289		23.7952	14.263		46.583	17.525
												46.5098	56.245		23.8953	14.239		46.5376	17.491
												46.4641	56.182		23.9953	14.281		46.4919	17.343
												46.4182	56.123		24.0951	14.323		46.4461	17.041
												46.3721	56.061		24.1948	14.356		46.4	16.899
												46.3258	56.011		24.2943	14.406		46.3538	17.019
												46.2793	55.956		24.3936	14.499		46.3073	17.103
												46.2326	55.908		24.4928	14.56		46.2607	17.248
												46.1858	55.883		24.5919	14.578		46.2138	17.51
												46.1387	55.853		24.6907	14.591		46.1668	17.638
												46.0914	55.798		24.7895	14.633		46.1195	17.685
												46.0439	55.737		24.888	14.678		46.0721	17.829
												45.9962	55.683		24.9864	14.714		46.0244	18.045
												45.9483	55.623		25.0847	14.758		45.9766	18.171
												45.9003	55.552		25.1827	14.861		45.9286	18.296
												45.852	55.499		25.2807	14.964		45.8803	18.454
												45.8035	55.463		25.3784	15.01		45.8319	18.568
												45.7549	55.393		25.476	15.058		45.7833	18.606
												45.706	55.326		25.5735	15.118		45.7345	18.633
												45.657	55.287		25.6708	15.174		45.6854	18.615
												45.6077	55.224		25.7679	15.199		45.6362	18.409
												45.5583	55.136		25.8649	15.208		45.5868	18.173
												45.5086	55.056		25.9618	15.234		45.5372	18.114
												45.4588	54.982		26.0585	15.291		45.4874	18.119
												45.4087	54.908		26.155	15.375		45.4374	18.194
												45.3585	54.87		26.2514	15.469		45.3872	18.189
												45.308	54.862		26.3476	15.549		45.3368	17.958
												45.2574	54.832		26.4436	15.601		45.2862	17.635
												45.2066	54.777		26.5395	15.602		45.2354	17.34
												45.1556	54.705		26.6353	15.6		45.1844	17.082
												45.1043	54.625		26.7308	15.606		45.1332	16.886
												45.0529	54.553		26.8263	15.636		45.0818	16.857
												45.0013	54.5		26.9215	15.67		45.0302	16.765
												44.9495	54.417		27.0166	15.728		44.9785	16.66
												44.8975	54.329		27.1116	15.792		44.9265	16.703
												44.8453	54.249		27.2064	15.828		44.8743	16.738
												44.7929	54.167		27.301	15.89		44.8219	16.727
												44.7403	54.087		27.3954	15.956		44.7694	16.816
												44.6875	54.031		27.4897	15.98		44.7166	16.877
												44.6345	53.956		27.5839	15.974		44.6637	16.87
												44.5814	53.86		27.6778	15.992		44.6106	16.799
												44.528	53.8		27.7717	16.027		44.5572	16.864
												44.4744	53.72		27.8653	16.041		44.5037	17.125
												44.4207	53.634		27.9588	16.028		44.45	17.262
												44.3667	53.546		28.0522	16.12		44.396	17.266
												44.3126	53.471		28.1454	16.254		44.3419	17.299
												44.2582	53.382		28.2384	16.331		44.2876	17.456
												44.2037	53.308		28.3313	16.429		44.2331	17.588
												44.149	53.251		28.424	16.565		44.1784	17.696
												44.094	53.189		28.5166	16.696		44.1235	17.775
												44.0389	53.115		28.609	16.747		44.0684	17.725
												43.9836	53.034		28.7012	16.803		44.0131	17.582
												43.9281	52.975		28.7933	16.859		43.9577	17.487
												43.8724	52.897		28.8852	16.833		43.902	17.466
												43.8165	52.797		28.977	16.804		43.8462	17.431
												43.7604	52.699		29.0686	16.814		43.7901	17.269
												43.7041	52.632		29.16	16.868		43.7338	17.105
												43.6476	52.549		29.2513	16.87		43.6774	16.932
												43.591	52.462		29.3424	16.891		43.6208	16.747
												43.5341	52.376		29.4334	16.965		43.564	16.577
												43.4771	52.295		29.5242	17.034		43.507	16.526
												43.4198	52.219		29.6148	17.081		43.4498	16.54
												43.3624	52.125		29.7053	17.134		43.3924	16.424
												43.3047	52.037		29.7956	17.164		43.3348	16.273
												43.2469	51.958		29.8857	17.172		43.277	16.075
												43.1889	51.856		29.9757	17.169		43.2191	15.918
												43.1307	51.759		30.0655	17.174		43.1609	15.786
												43.0723	51.693		30.1552	17.193		43.1026	15.684
												43.0137	51.621		30.2447	17.195		43.044	15.714
												42.9549	51.532		30.334	17.243		42.9853	15.822
												42.896	51.473		30.4232	17.266		42.9263	15.982
												42.8368	51.429		30.5122	17.305		42.8672	16.274
												42.7775	51.344		30.6011	17.363		42.8079	16.606
												42.7179	51.264		30.6898	17.433		42.7484	16.808
												42.6582	51.201		30.7783	17.516		42.6887	16.937
												42.5983	51.099		30.8666	17.571		42.6288	17.04
												42.5381	50.991		30.9548	17.588		42.5687	17.06
												42.4778	50.903		31.0428	17.599		42.5084	17.008
												42.4173	50.834		31.1306	17.629		42.448	16.86
												42.3567	50.758		31.2183	17.665		42.3873	16.766
												42.2958	50.672		31.3058	17.619		42.3265	16.811
												42.2347	50.59		31.3932	17.618		42.2655	16.831
												42.1734	50.519		31.4804	17.72		42.2043	16.774
												42.112	50.451		31.5674	17.806		42.1429	16.831
												42.0503	50.36		31.6543	17.865		42.0814	16.853
												41.9885	50.28		31.741	17.912		42.0196	16.795
												41.9265	50.215		31.8275	17.966		41.9577	16.719
												41.8642	50.139		31.9139	18.003		41.8955	16.585
												41.8019	50.04		32.0001	18.001		41.8332	16.244
												41.7393	49.972		32.0861	18.021		41.7707	15.876
												41.6765	49.914		32.1719	18.038		41.7079	15.606
												41.6135	49.811		32.2576	17.99		41.645	15.448
												41.5504	49.72		32.3431	17.976		41.5819	15.446
												41.4871	49.666		32.4285	18.052		41.5186	15.604
												41.4236	49.588		32.5137	18.087		41.4551	15.902
												41.3599	49.472		32.5987	18.08		41.3914	16
												41.296	49.388		32.6836	18.148		41.3276	15.949
												41.2319	49.311		32.7683	18.232		41.2635	15.755
												41.1676	49.19		32.8528	18.293		41.1993	15.663
												41.1032	49.061		32.9371	18.327		41.1349	15.686
												41.0385	48.99		33.0213	18.333		41.0703	15.608
												40.9737	48.908		33.1052	18.368		41.0055	15.707
												40.9087	48.795		33.1891	18.367		40.9406	15.932
												40.8435	48.733		33.2727	18.388		40.8754	16.096
												40.7781	48.68		33.3562	18.462		40.8101	16.318
												40.7126	48.585		33.4395	18.495		40.7446	16.633
												40.6468	48.494		33.5227	18.517		40.6789	16.786
												40.5809	48.402		33.6057	18.541		40.613	16.686
												40.5148	48.297		33.6885	18.558		40.5469	16.661
												40.4485	48.186		33.7711	18.597		40.4806	16.704
												40.382	48.101		33.8536	18.633		40.4141	16.656
												40.3153	48.032		33.9359	18.65		40.3475	16.661
												40.2485	47.938		34.0181	18.688		40.2806	16.833
												40.1814	47.863		34.1	18.725		40.2136	16.965
												40.1142	47.788		34.1818	18.759		40.1463	16.857
												40.0468	47.689		34.2634	18.785		40.0789	16.652
												39.9792	47.593		34.3448	18.824		40.0113	16.514
												39.9114	47.484		34.4261	18.799		39.9436	16.488
												39.8434	47.348		34.5072	18.735		39.8756	16.53
												39.7753	47.23		34.5881	18.774		39.8074	16.473
												39.7069	47.146		34.6689	18.852		39.7391	16.231
												39.6384	47.064		34.7495	18.849		39.6706	16.022
												39.5697	46.971		34.8299	18.842		39.602	16.012
												39.5008	46.884		34.9101	18.894		39.5331	16.037
												39.4318	46.778		34.9902	18.919		39.4641	16.015
												39.3625	46.669		35.0701	18.908		39.3948	15.909
												39.2931	46.593		35.1498	18.933		39.3254	15.609
												39.2235	46.53		35.2293	18.953		39.2558	15.367
												39.1537	46.422		35.3087	18.962		39.1861	15.351
												39.0837	46.311		35.3879	19.003		39.1161	15.315
												39.0135	46.246		35.4669	19.073		39.0459	15.322
												38.9432	46.157		35.5458	19.141		38.9756	15.378
												38.8726	46.064		35.6245	19.188		38.905	15.436
												38.8019	45.973		35.703	19.195		38.8343	15.563
												38.731	45.877		35.7813	19.23		38.7634	15.733
												38.6599	45.784		35.8595	19.232		38.6923	16.002
												38.5886	45.668		35.9375	19.201		38.6211	16.256
												38.5172	45.566		36.0153	19.201		38.5496	16.424
												38.4456	45.459		36.0929	19.207		38.478	16.613
												38.3738	45.33		36.1703	19.242		38.4062	16.767
												38.3018	45.196		36.2476	19.26		38.3343	16.925
												38.2296	45.096		36.3247	19.283		38.2621	17.087
												38.1572	45.002		36.4016	19.304		38.1898	17.186
												38.0847	44.886		36.4784	19.281		38.1174	17.096
												38.012	44.772		36.555	19.258		38.0447	16.759
												37.9391	44.687		36.6314	19.268		37.9718	16.403
												37.866	44.6		36.7076	19.266		37.8988	16.233
												37.7928	44.486		36.7837	19.264		37.8256	16.109
												37.7193	44.371		36.8595	19.306		37.7522	15.927
												37.6457	44.267		36.9352	19.337		37.6786	15.785
												37.5719	44.156		37.0108	19.361		37.6048	15.746
												37.498	44.018		37.0861	19.372		37.5309	15.81
												37.4238	43.901		37.1613	19.387		37.4568	15.897
												37.3495	43.807		37.2362	19.383		37.3824	15.947
												37.275	43.707		37.3111	19.361		37.3079	15.845
												37.2003	43.602		37.3857	19.369		37.2333	15.655
												37.1254	43.5		37.4601	19.381		37.1584	15.492
												37.0504	43.387		37.5344	19.399		37.0834	15.511
												36.9752	43.27		37.6085	19.428		37.0082	15.674
												36.8998	43.167		37.6824	19.448		36.9328	15.955
												36.8242	43.078		37.7561	19.459		36.8573	16.4
												36.7485	42.97		37.8296	19.486		36.7816	16.806
												36.6726	42.847		37.903	19.518		36.7057	17.036
												36.5965	42.745		37.9762	19.525		36.6296	17.05
												36.5202	42.662		38.0492	19.538		36.5534	16.851
												36.4438	42.556		38.1221	19.573		36.477	16.647
												36.3672	42.445		38.1947	19.607		36.4004	16.443
												36.2904	42.365		38.2672	19.626		36.3236	16.134
												36.2134	42.261		38.3395	19.653		36.2467	15.759
												36.1363	42.132		38.4116	19.645		36.1695	15.464
												36.059	42.021		38.4835	19.643		36.0922	15.598
												35.9815	41.934		38.5553	19.701		36.0147	15.992
												35.9038	41.826		38.6268	19.738		35.937	16.404
												35.826	41.698		38.6982	19.72		35.8592	16.598
												35.748	41.579		38.7694	19.712		35.7811	16.468
												35.6698	41.476		38.8404	19.734		35.7029	16.407
												35.5914	41.34		38.9112	19.705		35.6246	16.506
												35.5128	41.221		38.9819	19.675		35.546	16.615
												35.4341	41.131		39.0523	19.691		35.4673	16.652
												35.3552	41.024		39.1226	19.709		35.3884	16.512
												35.2761	40.903		39.1927	19.727		35.3094	16.313
												35.1968	40.77		39.2626	19.745		35.2302	16.05
												35.1174	40.678		39.3324	19.761		35.1508	15.748
												35.0378	40.567		39.4019	19.779		35.0713	15.61
												34.958	40.442		39.4713	19.776		34.9915	15.414
												34.8781	40.331		39.5405	19.779		34.9117	15.038
												34.798	40.234		39.6095	19.758		34.8316	14.605
												34.7177	40.124		39.6783	19.765		34.7513	14.245
												34.6372	40.008		39.7469	19.782		34.6709	14.265
												34.5566	39.914		39.8154	19.779		34.5903	14.58
												34.4758	39.827		39.8837	19.788		34.5095	14.89
												34.3948	39.723		39.9518	19.807		34.4285	15.012
												34.3137	39.6		40.0197	19.811		34.3474	15.066
												34.2323	39.497		40.0874	19.786		34.266	15.184
												34.1508	39.376		40.1549	19.81		34.1846	15.486
												34.0692	39.239		40.2223	19.828		34.1029	15.952
												33.9873	39.107		40.2894	19.81		34.0211	16.227
												33.9053	39.007		40.3564	19.822		33.9391	16.258
												33.8231	38.888		40.4232	19.836		33.8569	16.117
												33.7408	38.755		40.4898	19.867		33.7746	16.118
												33.6583	38.667		40.5562	19.929		33.6921	16.268
												33.5756	38.573		40.6225	19.967		33.6095	16.35
												33.4927	38.464		40.6885	19.967		33.5266	16.345
												33.4097	38.334		40.7544	19.997		33.4436	16.099
												33.3265	38.219		40.8201	20.003		33.3605	15.596
												33.2431	38.071		40.8856	19.962		33.2771	15.135
												33.1596	37.908		40.9509	19.911		33.1936	14.831
												33.0759	37.775		41.0161	19.881		33.1099	14.72
												32.992	37.645		41.081	19.842		33.026	14.648
												32.908	37.52		41.1458	19.771		32.9419	14.591
												32.8237	37.407		41.2104	19.759		32.8577	14.557
												32.7394	37.303		41.2748	19.771		32.7733	14.525
												32.6548	37.179		41.339	19.776		32.6887	14.729
												32.5701	37.067		41.403	19.772		32.604	14.999
												32.4852	36.972		41.4668	19.788		32.5191	15.135
												32.4002	36.845		41.5305	19.788		32.434	15.082
												32.3149	36.717		41.5939	19.795		32.3488	14.995
												32.2296	36.616		41.6572	19.833		32.2634	14.984
												32.144	36.504		41.7203	19.87		32.1779	14.926
												32.0583	36.387		41.7831	19.915		32.0921	14.868
												31.9724	36.274		41.8458	19.951		32.0062	14.813
												31.8863	36.171		41.9083	19.968		31.9202	14.71
												31.8001	36.056		41.9707	19.961		31.8339	14.552
												31.7137	35.928		42.0328	19.975		31.7475	14.35
												31.6272	35.808		42.0948	20.006		31.661	14.218
												31.5405	35.669		42.1566	20.03		31.5742	14.113
												31.4536	35.526		42.2181	20.015		31.4873	14.191
												31.3665	35.399		42.2795	20.039		31.4003	14.337
												31.2793	35.272		42.3407	20.102		31.313	14.466
												31.1919	35.134		42.4017	20.132		31.2256	14.634
												31.1044	34.993		42.4626	20.111		31.1381	14.73
												31.0167	34.865		42.5232	20.082		31.0503	14.861
												30.9288	34.702		42.5836	20.078		30.9624	15.028
												30.8408	34.55		42.6439	20.03		30.8744	15.224
												30.7526	34.42		42.7039	19.996		30.7861	15.093
												30.6642	34.275		42.7638	19.986		30.6977	14.785
												30.5757	34.156		42.8234	19.965		30.6092	14.59
												30.487	34.043		42.8829	19.95		30.5205	14.445
												30.3981	33.904		42.9422	19.901		30.4316	14.304
												30.3091	33.774		43.0013	19.871		30.3425	14.281
												30.22	33.668		43.0603	19.83		30.2533	14.298
												30.1306	33.562		43.119	19.783		30.1639	14.203
												30.0411	33.469		43.1775	19.739		30.0743	13.88
												29.9515	33.372		43.2358	19.692		29.9846	13.497
												29.8616	33.259		43.294	19.649		29.8947	13.3
												29.7716	33.137		43.3519	19.619		29.8047	13.138
												29.6815	33.01		43.4097	19.617		29.7145	12.988
												29.5912	32.881		43.4672	19.663		29.6241	12.936
												29.5007	32.735		43.5246	19.714		29.5336	13.009
												29.41	32.599		43.5818	19.744		29.4429	13.315
												29.3192	32.456		43.6388	19.754		29.352	13.848
												29.2282	32.31		43.6956	19.743		29.261	14.118
												29.1371	32.199		43.7522	19.769		29.1698	14.109
												29.0458	32.104		43.8087	19.804		29.0785	13.894
												28.9544	31.993		43.8649	19.805		28.987	13.563
												28.8628	31.86		43.9209	19.788		28.8954	13.465
												28.771	31.733		43.9768	19.806		28.8036	13.484
												28.6791	31.606		44.0324	19.782		28.7116	13.514
												28.587	31.46		44.0878	19.778		28.6195	13.401
												28.4948	31.314		44.1431	19.81		28.5272	13.328
												28.4023	31.185		44.1981	19.829		28.4347	13.424
												28.3098	31.068		44.253	19.781		28.3421	13.633
												28.2171	30.951		44.3077	19.758		28.2493	13.919
												28.1242	30.83		44.3621	19.759		28.1564	14.006
												28.0311	30.728		44.4164	19.726		28.0633	13.755
												27.9379	30.611		44.4705	19.705		27.9701	13.387
												27.8445	30.492		44.5244	19.693		27.8766	13.225
												27.751	30.387		44.5781	19.661		27.7831	13.323
												27.6573	30.255		44.6316	19.615		27.6893	13.558
												27.5634	30.117		44.6849	19.601		27.5954	13.729
												27.4694	29.984		44.738	19.6		27.5014	13.792
												27.3753	29.854		44.7909	19.562		27.4072	13.766
												27.281	29.72		44.8436	19.553		27.3128	13.774
												27.1865	29.588		44.8962	19.621		27.2183	13.846
												27.0919	29.462		44.9485	19.63		27.1236	13.842
												26.9971	29.327		45.0006	19.619		27.0287	13.663
												26.9021	29.194		45.0526	19.622		26.9337	13.285
												26.807	29.077		45.1043	19.615		26.8386	12.842
												26.7117	28.957		45.1559	19.599		26.7432	12.503
												26.6163	28.819		45.2072	19.627		26.6477	12.363
												26.5207	28.67		45.2583	19.605		26.5521	12.433
												26.4249	28.52		45.3093	19.571		26.4563	12.36
												26.329	28.372		45.3601	19.574		26.3604	12.224
												26.233	28.241		45.4106	19.557		26.2642	12.188
												26.1367	28.127		45.461	19.56		26.168	12.31
												26.0404	27.986		45.5112	19.565		26.0715	12.649
												25.9438	27.852		45.5611	19.535		25.9749	13.064
												25.8471	27.725		45.6109	19.464		25.8782	13.429
												25.7503	27.608		45.6605	19.399		25.7813	13.615
												25.6532	27.497		45.7099	19.414		25.6842	13.638
												25.5561	27.354		45.7591	19.395		25.587	13.613
												25.4588	27.219		45.8081	19.321		25.4896	13.434
												25.3613	27.085		45.8568	19.317		25.3921	13.169
												25.2637	26.943		45.9054	19.312		25.2944	12.825
												25.1659	26.796		45.9538	19.279		25.1966	12.514
												25.0679	26.66		46.002	19.291		25.0986	12.348
												24.9698	26.543		46.05	19.311		25.0004	12.283
												24.8716	26.425		46.0978	19.321		24.9021	12.288
												24.7731	26.318		46.1454	19.309		24.8037	12.339
												24.6745	26.193		46.1928	19.293		24.705	12.436
												24.5758	26.076		46.2401	19.29		24.6062	12.535
												24.4769	25.941		46.2871	19.308		24.5073	12.635
												24.3778	25.792		46.3339	19.287		24.4081	12.726
												24.2786	25.646		46.3805	19.279		24.3089	12.797
												24.1792	25.477		46.4269	19.309		24.2094	12.706
												24.0796	25.336		46.4732	19.287		24.1098	12.558
												23.9799	25.197		46.5192	19.272		24.0101	12.352
												23.8801	25.078		46.565	19.28		23.9101	12.305
												23.7801	24.95		46.6106	19.317		23.8101	12.419
												23.6799	24.821		46.6561	19.328		23.7098	12.607
												23.5796	24.68		46.7013	19.336		23.6095	12.889
												23.4792	24.558		46.7464	19.348		23.5089	13.097
												23.3785	24.415		46.7912	19.372		23.4082	13.225
												23.2777	24.242		46.8359	19.349		23.3074	13.214
												23.1768	24.08		46.8803	19.358		23.2064	13.113
												23.0757	23.929		46.9245	19.369		23.1052	12.963
												22.9744	23.814		46.9686	19.309		23.0039	12.726
												22.873	23.694		47.0124	19.262		22.9024	12.521
												22.7714	23.574		47.0561	19.275		22.8008	12.354
												22.6696	23.439		47.0995	19.301		22.6989	12.285
												22.5677	23.281		47.1428	19.287		22.597	12.408
												22.4656	23.15		47.1859	19.301		22.4948	12.539
												22.3634	23.014		47.2287	19.334		22.3925	12.563
												22.261	22.871		47.2714	19.318		22.2901	12.544
												22.1584	22.764		47.3138	19.273		22.1875	12.559
												22.0557	22.659		47.3561	19.252		22.0847	12.644
												21.9529	22.538		47.3982	19.222		21.9818	12.8
												21.8499	22.405		47.44	19.177		21.8787	13.017
												21.7467	22.255		47.4817	19.148		21.7755	13.128
												21.6434	22.106		47.5231	19.121		21.6721	12.992
												21.5399	21.975		47.5644	19.095		21.5685	12.698
												21.4363	21.859		47.6055	19.068		21.4648	12.343
												21.3325	21.715		47.6464	19.055		21.3609	12.081
												21.2285	21.557		47.687	19.069		21.2569	11.886
												21.1244	21.424		47.7275	19.115		21.1527	11.724
												21.0201	21.277		47.7678	19.123		21.0483	11.614
												20.9156	21.135		47.8079	19.063		20.9438	11.606
												20.8109	21.011		47.8478	19.052		20.8391	11.691
												20.7061	20.899		47.8875	19.036		20.7342	11.853
												20.6012	20.753		47.927	18.982		20.6292	12.077
												20.496	20.628		47.9662	18.925		20.524	12.184
												20.3907	20.532		48.0053	18.922		20.4186	12.057
												20.2853	20.418		48.0442	18.926		20.3131	11.769
												20.1796	20.299		48.0829	18.889		20.2074	11.625
												20.0739	20.198		48.1214	18.882		20.1015	11.612
												19.9679	20.085		48.1597	18.918		19.9955	11.707
												19.8618	19.901		48.1978	18.892		19.8893	11.858
												19.7555	19.731		48.2357	18.84		19.783	11.974
												19.6491	19.596		48.2734	18.83		19.6764	12.02
												19.5425	19.441		48.3109	18.815		19.5698	12.084
												19.4357	19.285		48.3482	18.793		19.4629	12.238
												19.3287	19.188		48.3853	18.781		19.3559	12.272
												19.2216	19.099		48.4222	18.768		19.2487	12.116
												19.1144	18.989		48.4589	18.77		19.1414	11.828
												19.0069	18.89		48.4954	18.79		19.0339	11.606
												18.8992	18.794		48.5317	18.767		18.9262	11.452
												18.7914	18.641		48.5678	18.757		18.8183	11.279
												18.6834	18.45		48.6037	18.7		18.7103	11.088
												18.5753	18.303		48.6394	18.626		18.6021	10.92
												18.467	18.152		48.6749	18.615		18.4937	10.825
												18.3585	17.972		48.7102	18.631		18.3851	10.832
												18.2498	17.792		48.7453	18.64		18.2764	10.937
												18.1409	17.639		48.7802	18.62		18.1675	11.065
												18.0319	17.529		48.815	18.598		18.0584	11.171
												17.9227	17.411		48.8494	18.586		17.9491	11.268
												17.8134	17.271		48.8838	18.559		17.8396	11.368
												17.7038	17.147		48.9179	18.512		17.73	11.445
												17.5941	17.027		48.9518	18.487		17.6202	11.4
												17.4842	16.878		48.9855	18.468		17.5102	11.296
												17.3742	16.711		49.019	18.451		17.4001	11.213
												17.2639	16.572		49.0523	18.466		17.2897	11.038
												17.1535	16.432		49.0854	18.529		17.1792	10.738
												17.0429	16.29		49.1183	18.522		17.0685	10.488
												16.9321	16.146		49.1511	18.507		16.9576	10.435
												16.8211	15.988		49.1836	18.516		16.8466	10.459
												16.71	15.847		49.2159	18.528		16.7353	10.384
												16.5987	15.744		49.248	18.515		16.6239	10.346
												16.4871	15.64		49.2799	18.503		16.5122	10.4
												16.3754	15.505		49.3117	18.536		16.4004	10.474
												16.2635	15.366		49.3432	18.541		16.2884	10.544
												16.1514	15.259		49.3745	18.513		16.1762	10.517
												16.0391	15.159		49.4056	18.532		16.0638	10.373
												15.9267	15.002		49.4365	18.546		15.9512	10.167
												15.814	14.83		49.4672	18.554		15.8384	10.155
												15.7012	14.663		49.4978	18.538		15.7255	10.332
												15.5882	14.507		49.5281	18.51		15.6123	10.437
												15.475	14.394		49.5582	18.536		15.4989	10.415
												15.3616	14.298		49.5881	18.54		15.3854	10.397
												15.248	14.187		49.6178	18.525		15.2716	10.456
												15.1342	14.076		49.6474	18.532		15.1577	10.527
												15.0203	13.983		49.6767	18.557		15.0435	10.448
												14.9061	13.874		49.7058	18.553		14.9292	10.256
												14.7918	13.722		49.7347	18.529		14.8147	9.961
												14.6772	13.568		49.7635	18.518		14.6999	9.563
												14.5624	13.415		49.792	18.519		14.585	9.194
												14.4475	13.257		49.8204	18.48		14.4699	8.945
												14.3323	13.124		49.8485	18.455		14.3545	8.906
												14.217	13.001		49.8764	18.441		14.239	8.961
												14.1014	12.888		49.9042	18.403		14.1232	9.06
												13.9857	12.749		49.9317	18.361		14.0072	9.065
												13.8697	12.599		49.9591	18.328		13.8911	9.059
												13.7535	12.465		49.9862	18.319		13.7747	9.151
												13.6372	12.335		50.0132	18.308		13.6581	9.344
												13.5206	12.197		50.0399	18.294		13.5413	9.491
												13.4039	12.064		50.0665	18.299		13.4243	9.443
												13.2869	11.958		50.0929	18.31		13.3071	9.257
												13.1698	11.85		50.1191	18.308		13.1897	9.078
												13.0524	11.711		50.145	18.282		13.0721	9.037
												12.9348	11.582		50.1708	18.281		12.9542	8.931
												12.8171	11.484		50.1964	18.277		12.8362	8.692
												12.6991	11.364		50.2218	18.274		12.718	8.422
												12.5809	11.21		50.2469	18.269		12.5995	8.274
												12.4625	11.077		50.2719	18.265		12.4808	8.207
												12.3439	10.959		50.2967	18.291		12.3619	8.146
												12.225	10.824		50.3213	18.286		12.2429	8.164
												12.106	10.712		50.3457	18.249		12.1235	8.176
												11.9868	10.641		50.3699	18.254		12.004	8.169
												11.8673	10.541		50.3939	18.234		11.8843	8.2
												11.7477	10.372		50.4178	18.192		11.7643	8.105
												11.6278	10.227		50.4414	18.176		11.6441	7.913
												11.5077	10.134		50.4648	18.167		11.5238	7.691
												11.3875	10.04		50.488	18.161		11.4032	7.558
												11.267	9.938		50.511	18.114		11.2824	7.551
												11.1463	9.89		50.5339	18.079		11.1614	7.438
												11.0254	9.824		50.5565	18.053		11.0402	7.316
												10.9044	9.656		50.5789	18.032		10.9187	7.354
												10.7831	9.492		50.6012	17.99		10.7971	7.586
												10.6616	9.359		50.6232	17.97		10.6752	7.787
												10.5399	9.218		50.6451	17.983		10.5532	7.767
												10.418	9.043		50.6667	17.96		10.4309	7.614
												10.2959	8.928		50.6882	17.937		10.3085	7.345
												10.1736	8.855		50.7095	17.923		10.1858	7.028
												10.0511	8.743		50.7305	17.885		10.0629	6.746
												9.92847	8.619		50.7514	17.862		9.93986	6.584
												9.8056	8.494		50.772	17.857		9.8166	6.462
												9.68255	8.37		50.7925	17.834		9.69315	6.362
												9.55932	8.237		50.8128	17.812		9.56951	6.439
												9.43591	8.111		50.8329	17.79		9.44568	6.628
												9.31233	7.997		50.8527	17.782		9.32167	6.705
												9.18857	7.869		50.8724	17.797		9.19748	6.649
												9.06466	7.759		50.8919	17.797		9.07312	6.541
												8.94058	7.696		50.9112	17.805		8.94859	6.469
												8.81634	7.595		50.9303	17.844		8.8239	6.296
												8.69194	7.435		50.9492	17.851		8.69904	6.06
												8.5674	7.27		50.9679	17.816		8.57402	5.965
												8.44271	7.149		50.9864	17.79		8.44885	5.907
												8.31788	7.043		51.0048	17.819		8.32353	5.853
												8.19291	6.903		51.0229	17.793		8.19807	5.78
												8.06781	6.785		51.0408	17.762		8.07248	5.739
												7.94259	6.679		51.0585	17.795		7.94675	5.684
												7.81725	6.561		51.076	17.777		7.82089	5.576
												7.69179	6.428		51.0934	17.743		7.69492	5.475
												7.56623	6.301		51.1105	17.721		7.56884	5.399
												7.44056	6.175		51.1274	17.698		7.44266	5.29
												7.3148	6.031		51.1442	17.687		7.31638	5.169
												7.18895	5.897		51.1608	17.664		7.19001	5.068
												7.06302	5.774		51.1771	17.661		7.06356	5.029
												6.93702	5.659		51.1933	17.655		6.93704	4.949
												6.81094	5.538		51.2092	17.631		6.81045	4.786
												6.6848	5.405		51.225	17.601		6.68381	4.632
												6.5586	5.276		51.2406	17.556		6.55712	4.536
												6.43234	5.172		51.256	17.566		6.43039	4.432
												6.30605	5.051		51.2712	17.552		6.30364	4.269
												6.17973	4.924		51.2862	17.527		6.17687	4.157
												6.05338	4.818		51.301	17.514		6.05009	4.096
												5.92701	4.697		51.3156	17.472		5.92331	3.933
												5.80064	4.546		51.33	17.464		5.79654	3.814
												5.67427	4.404		51.3442	17.432		5.66981	3.787
												5.54792	4.299		51.3582	17.416		5.54311	3.69
												5.42159	4.193		51.3721	17.441		5.41647	3.51
												5.2953	4.078		51.3857	17.426		5.28989	3.314
												5.16906	3.975		51.3992	17.401		5.16339	3.177
												5.04288	3.885		51.4124	17.428		5.037	3.005
												4.91679	3.768		51.4255	17.451		4.91071	2.836
												4.79079	3.646		51.4383	17.457		4.78456	2.683
												4.66491	3.555		51.451	17.434		4.65857	2.556
												4.53917	3.456		51.4635	17.422		4.53274	2.378
												4.41358	3.323		51.4758	17.417		4.40712	2.228
												4.28817	3.203		51.4879	17.396		4.2817	2.205
												4.16298	3.105		51.4998	17.412		4.15653	2.169
												4.03801	3.006		51.5115	17.396		4.03163	2.018
												3.91332	2.907		51.5231	17.401		3.90703	1.849
												3.78892	2.798		51.5344	17.387		3.78275	1.782
												3.66486	2.7		51.5455	17.367		3.65883	1.711
												3.54118	2.586		51.5565	17.372		3.5353	1.624
												3.41792	2.466		51.5673	17.336		3.4122	1.558
												3.29512	2.367		51.5778	17.328		3.28958	1.521
												3.17283	2.268		51.5882	17.313		3.16748	1.393
												3.0511	2.153		51.5984	17.309		3.04594	1.283
												2.92999	2.036		51.6084	17.302		2.92504	1.237
												2.80956	1.934		51.6182	17.277		2.80481	1.212
												2.68987	1.834		51.6278	17.294		2.68534	1.143
												2.57099	1.731		51.6373	17.305		2.56667	1.015
												2.453	1.642		51.6465	17.29		2.4489	0.992
												2.33596	1.57		51.6555	17.26		2.33209	0.946
												2.21997	1.484		51.6644	17.252		2.21633	0.868
												2.10512	1.393		51.6731	17.237		2.10171	0.817
												1.9915	1.313		51.6816	17.234		1.98833	0.808
												1.87922	1.237		51.6898	17.258		1.87628	0.74
												1.76838	1.143		51.698	17.281		1.76569	0.627
												1.65911	1.054		51.7059	17.259		1.65666	0.549
												1.55153	0.972		51.7136	17.213		1.54932	0.507
												1.44577	0.898		51.7212	17.191		1.44382	0.433
												1.34199	0.83		51.7285	17.162		1.34028	0.319
												1.24034	0.753		51.7357	17.15		1.23887	0.23
												1.14098	0.695		51.7426	17.144		1.13975	0.162
												1.04409	0.623		51.7494	17.141		1.0431	0.057
												0.94986	0.535		51.756	17.107		0.94911	-0.057
												0.8585	0.464		51.7624	17.063		0.85796	-0.11
												0.7702	0.407		51.7686	17.033		0.76989	-0.203
												0.68522	0.339		51.7747	17.012		0.68511	-0.317
												0.60378	0.266		51.7805	16.99		0.60388	-0.42
												0.52616	0.206		51.7862	16.963		0.52644	-0.493
												0.45264	0.157		51.7916	16.905		0.45308	-0.587
												0.38353	0.106		51.7969	16.898		0.38411	-0.675
												0.31917	0.057		51.802	16.91		0.31985	-0.74
												0.25993	0.029		51.807	16.903		0.26068	-0.793
												0.20627	0.004		51.8117	16.924		0.20703	-0.885
												0.1587	-0.03		51.8162	16.931		0.15941	-1.056
												0.11795	-0.051		51.8206	16.951		0.11847	-1.21
												0.085	-0.003		51.8247	16.972		0.08515	-1.135
												0.06117	0.053		51.8287	16.991		0.06078	0.262
												0.04482	0.032		51.8325	16.998		-0.000284	0
												0.03211	0.018		51.8361	17.005		-0.00033	-0.085
												0.02142	0.006		51.8395	17.027		-0.000984	-0.199
												0.01274	-0.023		51.8428	17.067		-0.0035	-0.153
												0.00626	-0.022		51.8458	17.064		-0.0088	0.06
												0.00214	0.014		51.8487	17.064		-0.01705	0.207
												0.00018	0.101		51.8513	17.064		-0.02801	0.227
												-0.000161	0					-0.04155	0.105
												-0.000201	0.001					-0.0585	-1.958
												-0.000339	0.079					-0.08301	-2.842
												-0.000374	0					-0.11824	-1.704
												-0.00083	-0.013					-0.16321	-1.586
												-0.00325	0.004					-0.21663	-1.406
												-0.00837	0.001					-0.27761	-1.263
												-0.01636	-0.024					-0.34549	-1.088
												-0.02707	-0.041					-0.41971	-0.939
												-0.04039	-0.047					-0.49981	-0.809
												-0.05733	-0.256					-0.58538	-0.63
												-0.08204	-0.375					-0.67603	-0.498
												-0.11733	-0.265					-0.77142	-0.347
												-0.16214	-0.26					-0.87121	-0.238
												-0.21526	-0.269					-0.9751	-0.166
												-0.27584	-0.252					-1.08282	-0.047
												-0.34327	-0.221					-1.19408	0.044
												-0.417	-0.172					-1.30865	0.181
												-0.49658	-0.138					-1.42629	0.302
												-0.58161	-0.098					-1.54677	0.475
												-0.67172	-0.026					-1.6699	0.623
												-0.76655	0.025					-1.79548	0.761
												-0.86579	0.084					-1.92333	0.942
												-0.96913	0.153					-2.05328	1.051
												-1.0763	0.232					-2.18517	1.169
												-1.18702	0.309					-2.31886	1.365
												-1.30106	0.373					-2.4542	1.471
												-1.41816	0.454					-2.59107	1.56
												-1.53813	0.538					-2.72935	1.721
												-1.66074	0.619					-2.86893	1.854
												-1.78581	0.701					-3.00969	2.018
												-1.91316	0.786					-3.15155	2.132
												-2.04262	0.875					-3.29441	2.25
												-2.17403	0.955					-3.43819	2.387
												-2.30724	1.044					-3.58281	2.532
												-2.44211	1.157					-3.72819	2.674
												-2.57853	1.255					-3.87426	2.794
												-2.71636	1.345					-4.02097	2.925
												-2.85549	1.451					-4.16825	3.032
												-2.99582	1.555					-4.31605	3.168
												-3.13725	1.668					-4.46433	3.33
												-3.2797	1.758					-4.61302	3.424
												-3.42306	1.881					-4.7621	3.574
												-3.56728	1.997					-4.91152	3.668
												-3.71227	2.098					-5.06125	3.79
												-3.85798	2.197					-5.21125	3.913
												-4.00433	2.314					-5.3615	4.047
												-4.15128	2.429					-5.51196	4.184
												-4.29877	2.518					-5.66262	4.321
												-4.44676	2.624					-5.81344	4.45
												-4.59521	2.745					-5.9644	4.581
												-4.74406	2.86					-6.11548	4.719
												-4.89329	2.96					-6.26666	4.813
												-5.04287	3.067					-6.41792	4.935
												-5.19274	3.188					-6.56924	4.98
												-5.34289	3.32					-6.7206	5.064
												-5.49328	3.443					-6.872	5.2
												-5.64389	3.56					-7.0234	5.354
												-5.79468	3.666					-7.17481	5.437
												-5.94563	3.775					-7.3262	5.533
												-6.09672	3.895					-7.47756	5.695
												-6.24792	4.026					-7.62888	5.864
												-6.3992	4.157					-7.78015	6.037
												-6.55056	4.272					-7.93136	6.14
												-6.70197	4.389					-8.08248	6.284
												-6.85342	4.519					-8.23352	6.493
												-7.00487	4.639					-8.38446	6.564
												-7.15633	4.77					-8.53529	6.538
												-7.30777	4.883					-8.686	6.459
												-7.45918	5.026					-8.83658	6.517
												-7.61055	5.165					-8.98701	6.683
												-7.76186	5.273					-9.1373	6.777
												-7.91311	5.4					-9.28744	6.921
												-8.06428	5.521					-9.43741	7.09
												-8.21536	5.67					-9.5872	7.338
												-8.36634	5.818					-9.73681	7.66
												-8.5172	5.977					-9.88623	7.874
												-8.66794	6.167					-10.0355	7.887
												-8.81855	6.324					-10.1845	7.723
												-8.969	6.437					-10.3333	7.588
												-9.11931	6.573					-10.4819	7.435
												-9.26945	6.699					-10.6303	7.267
												-9.41942	6.784					-10.7784	7.185
												-9.5692	6.894					-10.9264	7.195
												-9.7188	7.039					-11.0741	7.552
												-9.8682	7.15					-11.2216	8.043
												-10.0174	7.247					-11.3688	8.3
												-10.1664	7.473					-11.5158	8.368
												-10.3152	7.737					-11.6625	8.436
												-10.4637	7.883					-11.809	8.645
												-10.6121	7.997					-11.9553	8.771
												-10.7602	8.182					-12.1013	8.703
												-10.908	8.327					-12.247	8.648
												-11.0557	8.379					-12.3925	8.674
												-11.2031	8.461					-12.5378	8.813
												-11.3502	8.572					-12.6828	9.043
												-11.4971	8.687					-12.8275	9.301
												-11.6437	8.817					-12.9719	9.468
												-11.7901	8.984					-13.1161	9.601
												-11.9362	9.128					-13.2601	9.736
												-12.082	9.198					-13.4038	9.748
												-12.2276	9.319					-13.5472	9.592
												-12.373	9.539					-13.6903	9.446
												-12.5181	9.713					-13.8332	9.43
												-12.6629	9.833					-13.9759	9.454
												-12.8074	9.934					-14.1183	9.358
												-12.9518	10.025					-14.2604	9.198
												-13.0958	10.092					-14.4023	9.195
												-13.2396	10.175					-14.5439	9.511
												-13.3831	10.338					-14.6852	10.021
												-13.5264	10.537					-14.8263	10.399
												-13.6694	10.71					-14.9672	10.636
												-13.8121	10.864					-15.1077	10.864
												-13.9545	11.057					-15.2481	11.088
												-14.0967	11.234					-15.3881	11.316
												-14.2386	11.363					-15.5279	11.381
												-14.3803	11.477					-15.6675	11.262
												-14.5216	11.612					-15.8067	10.968
												-14.6627	11.72					-15.9458	10.586
												-14.8036	11.816					-16.0846	10.366
												-14.9441	11.954					-16.2231	10.269
												-15.0845	12.134					-16.3614	10.286
												-15.2245	12.304					-16.4994	10.474
												-15.3643	12.458					-16.6372	10.768
												-15.5039	12.634					-16.7747	10.998
												-15.6432	12.8					-16.912	11.088
												-15.7822	12.93					-17.0491	11.213
												-15.921	13.055					-17.1859	11.481
												-16.0596	13.209					-17.3225	11.604
												-16.1978	13.343					-17.4588	11.468
												-16.3359	13.431					-17.5949	11.277
												-16.4737	13.53					-17.7308	11.272
												-16.6112	13.674					-17.8664	11.449
												-16.7484	13.839					-18.0017	11.646
												-16.8855	13.976					-18.1369	11.781
												-17.0222	14.131					-18.2718	11.882
												-17.1588	14.308					-18.4064	11.887
												-17.295	14.498					-18.5408	11.793
												-17.4311	14.687					-18.675	11.7
												-17.5669	14.848					-18.809	11.588
												-17.7025	14.954					-18.9427	11.361
												-17.8378	15.011					-19.0762	11.033
												-17.9729	15.084					-19.2095	10.821
												-18.1078	15.204					-19.3425	10.671
												-18.2425	15.355					-19.4753	10.604
												-18.3769	15.526					-19.608	10.763
												-18.5111	15.731					-19.7403	11.2
												-18.6451	15.951					-19.8725	11.79
												-18.7788	16.146					-20.0045	12.295
												-18.9123	16.289
												-19.0456	16.408
												-19.1786	16.555
												-19.3115	16.715
												-19.4441	16.866
												-19.5764	16.991
												-19.7086	17.1
												-19.8405	17.217
												-19.9722	17.374
												-20.1036	17.58

## Sheet: Fig.4b
4.3K (Sample #5)-90°			4.3K (Sample #5)-70°			4.3K (Sample #5)-54°			4.3K (Sample #5)-44°			4.3K (Sample #5)-37°			4.3K (Sample #5)-25°			4.3K (Sample #5)-13°			4.3K (Sample #5)-0°
B(T)	MR(%)		B(T)	MR(%)		B(T)	MR(%)		B(T)	MR(%)		B(T)	MR(%)		B(T)	MR(%)		B(T)	MR(%)		B(T)	MR(%)
30.7719	937.001		30.8291	870.282		30.8151	697.414		30.7329	337.767		30.7638	227.681		30.8283	151.254		30.8199	67.687		30.7425	26.595
29.3452	894.343		29.3978	829.162		29.3855	650.493		29.3105	307.59		29.3372	202.804		29.3975	136.789		29.3881	60.081		29.3176	25.918
27.9127	843.935		27.961	781.935		27.9506	600.343		27.8804	277.096		27.9057	178.79		27.9613	122.605		27.9507	52.724		27.8874	25.099
26.4785	783.927		26.5225	728.361		26.5136	547.767		26.4463	246.645		26.4713	155.535		26.523	108.809		26.5111	45.694		26.4548	24.172
25.0468	721.086		25.0856	669.517		25.0778	493.422		25.0133	217.194		25.0372	132.976		25.086	95.537		25.0729	39.015		25.0235	23.135
23.6208	655.983		23.6546	606.426		23.6482	438.353		23.5876	188.681		23.6097	111.869		23.6554	82.772		23.6411	32.838		23.5986	21.919
22.2048	585.581		22.2355	540.28		22.2305	384.153		22.1737	162.026		22.1936	92.501		22.2366	70.713		22.2211	27.243		22.1857	20.619
20.8023	516.71		20.83	473.287		20.8261	331.71		20.7728	136.998		20.7905	74.813		20.8313	59.461		20.8145	22.189		20.7863	19.262
19.4127	444.772		19.4371	407.442		19.4345	281.848		19.3852	114.793		19.4006	59.097		19.4387	49.089		19.4206	17.656		19.3997	17.763
18.0362	374.759		18.0575	344.335		18.0563	235.639		18.0117	94.553		18.0239	45.401		18.0595	39.736		18.0399	13.714		18.0268	16.14
16.6748	313.584		16.693	285.454		16.6932	193.479		16.6535	76.061		16.6624	33.678		16.6954	31.516		16.6742	10.444		16.669	14.471
15.3301	255.88		15.3458	231.848		15.3473	155.506		15.3127	60.212		15.3182	23.873		15.3485	24.485		15.3255	7.818		15.3283	12.786
14.0042	203.742		14.0176	184.033		14.0203	121.92		13.991	45.88		13.9929	15.905		14.0205	18.711		13.9959	5.82		14.0065	11.121
12.699	159.432		12.7101	142.14		12.7139	92.715		12.69	33.42		12.6885	9.719		12.7131	14.265		12.6869	4.405		12.7052	9.518
11.4161	120.662		11.4248	106.077		11.4295	67.692		11.4109	23.487		11.4062	5.265		11.4278	11.055		11.4	3.462		11.4259	7.986
10.1567	87.454		10.1628	75.661		10.1684	46.738		10.1553	15.766		10.1471	2.423		10.1658	8.963		10.1365	2.824		10.1698	6.525
8.92277	60.505		8.92538	50.63		8.9318	29.805		8.92433	10.641		8.91293	0.949		8.92835	7.695		8.89766	2.25		8.93822	5.153
7.71533	38.856		7.71381	30.858		7.72104	16.965		7.71924	7.601		7.70475	0.456		7.71676	6.777		7.68472	1.553		7.73244	3.892
6.53493	23.036		6.52936	16.445		6.53738	8.445		6.541	6.123		6.52318	0.257		6.53227	5.787		6.49888	0.702		6.55368	2.76
5.38241	13.451		5.37313	7.712		5.38194	4.173		5.39044	5.383		5.36945	-0.294		5.37598	4.465		5.34127	-0.154		5.40306	1.764
4.2586	9.249		4.24605	4.142		4.25565	2.871		4.26862	4.413		4.24483	-1.284		4.24888	2.928		4.21286	-0.766		4.2815	0.917
3.16443	7.906		3.14898	3.074		3.15934	2.117		3.17673	2.777		3.15015	-2.034		3.15178	1.584		3.11445	-1.003		3.1898	0.255
2.10129	6.195		2.0831	1.681		2.09413	0.678		2.11585	1.424		2.0865	-2.023		2.0858	0.601		2.04735	-1.001		2.12901	-0.201
1.09803	-3.533		1.07991	0.462		1.09045	-0.504		1.11275	7.466		1.08432	-1.256		1.0822	-0.267		1.04691	-1.643		1.12513	-0.877
0.34985	-1.634		0.33895	-0.827		0.34633	-1.505		0.35941	3.711		0.34163	-0.83		0.34024	-0.662		0.31754	-1.329		0.36862	-0.778
-0.36864	0.927		-0.38648	-0.553		-0.38039	-2.034		-0.36007	-1.909		-0.36253	-0.748		-0.37191	-0.916		-0.3556	0.282		-0.35469	-0.107
-1.12408	3.804		-1.15384	-1.175		-1.14448	-2.543		-1.11174	-6.271		-1.11706	-0.249		-1.12965	-1.005		-1.10426	0.911		-1.1055	0.344
-2.12763	-2.86		-2.16074	-1.051		-2.14998	-2.599		-2.11515	0.578		-2.12189	0.937		-2.13407	-1.284		-2.10697	0.916		-2.10952	0.349
-3.18839	-3.168		-3.22171	-1.338		-3.21021	-2.831		-3.17691	1.926		-3.18445	2.239		-3.19508	-1.331		-3.16897	1.694		-3.17242	1.021
-4.28011	-2.609		-4.31349	-1.028		-4.30125	-3.21		-4.26936	2.404		-4.27784	3.964		-4.28699	-1.017		-4.26193	2.809		-4.26629	1.923
-5.40177	1.815		-5.4352	2.68		-5.42225	-2.275		-5.39165	2.715		-5.40125	5.749		-5.4089	-0.464		-5.38486	4.29		-5.39016	3.021
-6.55231	11.781		-6.58597	11.829		-6.57231	2.138		-6.54311	3.037		-6.55384	7.033		-6.55995	0.01		-6.53688	5.94		-6.54317	4.283
-7.73082	27.028		-7.76474	26.634		-7.75037	10.877		-7.72253	4.217		-7.73422	7.846		-7.73911	0.364		-7.71695	7.458		-7.72426	5.681
-8.9365	47.563		-8.97037	46.671		-8.95538	23.83		-8.92873	7.36		-8.94122	8.735		-8.9453	0.843		-8.92402	8.696		-8.93238	7.187
-10.1682	73.41		-10.2018	71.747		-10.1862	40.68		-10.1608	12.818		-10.174	10.38		-10.1774	1.908		-10.157	9.694		-10.1664	8.795
-11.4241	104.447		-11.4579	102.053		-11.4416	61.351		-11.4172	20.598		-11.4315	13.231		-11.4341	3.962		-11.4147	10.601		-11.4249	10.483
-12.7028	141.01		-12.7372	137.97		-12.7203	86.007		-12.6965	30.578		-12.7127	17.682		-12.7141	7.194		-12.6959	11.622		-12.7067	12.255
-14.0041	182.973		-14.0385	179.667		-14.021	114.693		-13.9976	43.099		-14.0157	23.884		-14.0162	11.727		-13.9991	12.996		-14.0107	14.065
-15.3269	230.459		-15.3605	227.245		-15.3424	147.632		-15.3205	58.441		-15.3395	31.783		-15.3388	17.535		-15.3231	14.902		-15.3351	15.875
-16.669	284.317		-16.7014	280.605		-16.6827	184.881		-16.6641	75.342		-16.6826	41.571		-16.6806	24.584		-16.6662	17.389		-16.6786	17.679
-18.0283	343.655		-18.0595	339.081		-18.0403	226.369		-18.0249	93.888		-18.0427	53.289		-18.0396	32.784		-18.0264	20.483		-18.0392	19.436
-19.403	407.08		-19.4329	402.005		-19.4132	272.035		-19.3998	114.29		-19.4178	66.846		-19.4139	42.125		-19.4017	24.206		-19.4152	21.158
-20.7913	475.115		-20.8197	468.092		-20.7994	321.158		-20.7882	136.934		-20.8064	82.318		-20.8019	52.598		-20.7903	28.573		-20.8045	22.79

## Sheet: Fig.4c
4.3K (Sample #5)
θ(°)	R(30T)/R(0T)
90	10.37
69.576	9.70282
54.3044	7.97414
43.9153	4.37767
37.3287	3.27681
25.4096	2.51254
12.6406	1.67687
0	1.26595

## Sheet: Fig.4d
I⊥B (2.3K)			I⊥B (100K)			I//B (2.3K)			I//B (100K)
B(T)	R/R(0T)		B(T)	R/R(0T)		B(T)	R/R(0T)		B(T)	R/R(0T)
51.8132	5.08611		51.9016	1.17753		51.5443	0.9527		51.7942	1.18613
51.7686	5.09006		51.899	1.17685		51.5396	0.95233		51.7916	1.18709
51.7438	5.08445		51.8961	1.17635		51.531	0.95249		51.7889	1.18761
51.5634	5.0844		51.8931	1.17668		51.5165	0.95191		51.7859	1.18815
51.2757	5.06147		51.8899	1.17738		51.4998	0.95248		51.7828	1.18886
50.885	5.03469		51.8864	1.1774		51.4509	0.95275		51.7795	1.18914
50.3953	4.99909		51.8828	1.178		51.3846	0.95283		51.7759	1.18858
49.8103	4.96362		51.879	1.17874		51.3011	0.95252		51.7722	1.18796
49.1347	4.9283		51.8751	1.17907		51.2005	0.95199		51.7684	1.18809
48.3735	4.89326		51.8709	1.17891		51.0831	0.95182		51.7643	1.18838
47.5315	4.83947		51.8666	1.17866		50.9491	0.95127		51.76	1.1884
46.6139	4.77292		51.862	1.17839		50.7988	0.95061		51.7556	1.18856
45.6258	4.70541		51.8573	1.17739		50.6324	0.95014		51.751	1.18834
44.5727	4.62719		51.8524	1.17667		50.45	0.94942		51.7462	1.18804
43.4598	4.55192		51.8473	1.17634		50.2521	0.94881		51.7412	1.18747
42.2927	4.46733		51.842	1.17683		50.0389	0.94795		51.736	1.18738
41.0771	4.38953		51.8366	1.17644		49.8107	0.94696		51.7306	1.18819
39.8183	4.27939		51.8309	1.17653		49.5677	0.94618		51.7251	1.18819
38.5203	4.15612		51.8251	1.17683		49.3103	0.94549		51.7193	1.18762
37.1877	4.0497		51.819	1.17698		49.0386	0.94489		51.7134	1.18751
35.826	3.92377		51.8128	1.17581		48.7532	0.94407		51.7073	1.18768
34.4398	3.79185		51.8064	1.17428		48.4542	0.94294		51.701	1.18681
33.033	3.65344		51.7998	1.1734		48.142	0.94192		51.6945	1.18569
31.61	3.51503		51.793	1.17259		47.8169	0.94092		51.6878	1.18521
30.1758	3.36427		51.7861	1.17155		47.4793	0.94007		51.6809	1.18483
28.7345	3.20595		51.7789	1.17098		47.1295	0.93878		51.6739	1.18412
27.2892	3.05064		51.7715	1.17133		46.7678	0.93737		51.6666	1.1834
25.8439	2.88206		51.764	1.17145		46.3946	0.93638		51.6592	1.18303
24.4022	2.71273		51.7563	1.17137		46.0101	0.9355		51.6516	1.18319
22.9695	2.54574		51.7484	1.17079		45.6148	0.93454		51.6438	1.18272
21.5508	2.37542		51.7403	1.17126		45.209	0.93326		51.6358	1.18257
20.1463	2.20474		51.7319	1.17154		44.793	0.93203		51.6276	1.18309
18.7545	2.03328		51.7235	1.17134		44.3671	0.93071		51.6192	1.18302
17.3763	1.86415		51.7148	1.17133		43.9318	0.92927		51.6107	1.18318
16.0139	1.702		51.7059	1.17177		43.4872	0.92787		51.6019	1.18389
14.6698	1.55128		51.6969	1.17264		43.0338	0.92658		51.593	1.18485
13.3456	1.41647		51.6876	1.17293		42.5719	0.92549		51.5838	1.18525
12.0428	1.29747		51.6782	1.17304		42.1018	0.92423		51.5745	1.18612
10.7629	1.19929		51.6685	1.17382		41.6238	0.92281		51.565	1.18697
9.50724	1.12448		51.6587	1.17357		41.1385	0.92157		51.5553	1.18713
8.27705	1.06679		51.6487	1.1729		40.6463	0.92008		51.5454	1.1876
7.07348	1.02629		51.6385	1.17372		40.1476	0.91862		51.5353	1.18837
5.89771	1.00406		51.6281	1.17418		39.6421	0.91742		51.5251	1.18958
4.75084	1.00008		51.6175	1.17321		39.1303	0.91576		51.5146	1.19004
3.6338	1.01362		51.6067	1.17276		38.6126	0.91394		51.5039	1.18967
2.54733	1.0257		51.5958	1.17326		38.0892	0.91258		51.4931	1.18966
1.49304	1.0205		51.5846	1.17396		37.5606	0.91161		51.482	1.1894
0.52811	1.01088		51.5733	1.1739		37.0269	0.91043		51.4708	1.1886
-3.00249e-06	0.99618		51.5617	1.17402		36.4886	0.90868		51.4594	1.18802
-2.04637e-05	0.99765		51.55	1.17554		35.946	0.90757		51.4478	1.18721
-7.04597e-05	1.00035		51.538	1.17747		35.3994	0.90682		51.436	1.18712
-0.000143	1.00222		51.5259	1.17789		34.849	0.90588		51.424	1.1864
-0.000219	1.00228		51.5136	1.17744		34.2951	0.9044		51.4118	1.18514
-0.000297	1.00152		51.5011	1.17726		33.7379	0.90267		51.3994	1.18492
-0.00038	1.00096		51.4884	1.17686		33.178	0.90137		51.3868	1.18444
-0.000461	1.00065		51.4755	1.17618		32.6155	0.8997		51.3741	1.18402
-0.000544	1.00027		51.4624	1.17538		32.0507	0.89763		51.3611	1.18351
-0.000609	1		51.4492	1.17496		31.4839	0.89631		51.348	1.18408
			51.4357	1.17357		30.9152	0.89499		51.3346	1.18503
			51.422	1.17375		30.345	0.89408		51.3211	1.18453
			51.4082	1.17514		29.7733	0.894		51.3074	1.18508
			51.3941	1.17605		29.2004	0.89354		51.2934	1.18593
			51.3799	1.17605		28.6265	0.89328		51.2793	1.18574
			51.3654	1.17676		28.052	0.89296		51.265	1.18568
			51.3508	1.17787		27.477	0.89246		51.2505	1.18513
			51.336	1.17813		26.902	0.89197		51.2358	1.18542
			51.3209	1.17741		26.3271	0.89133		51.2209	1.18565
			51.3057	1.17596		25.7525	0.89101		51.2058	1.18594
			51.2903	1.1756		25.1784	0.89109		51.1906	1.18755
			51.2747	1.17546		24.6049	0.89117		51.1751	1.18861
			51.2589	1.17516		24.0326	0.89109		51.1594	1.18902
			51.2429	1.17407		23.4619	0.89126		51.1436	1.18886
			51.2267	1.17382		22.8936	0.89147		51.1275	1.18936
			51.2104	1.17338		22.3279	0.89167		51.1113	1.19005
			51.1938	1.17257		21.7647	0.89248		51.0949	1.18998
			51.177	1.17259		21.2036	0.89351		51.0782	1.19069
			51.16	1.17258		20.6446	0.89471		51.0614	1.19117
			51.1429	1.17252		20.0876	0.8957		51.0444	1.19134
			51.1255	1.1725		19.5325	0.89652		51.0272	1.19214
			51.108	1.17289		18.9794	0.8981		51.0098	1.1927
			51.0902	1.1726		18.4286	0.90002		50.9922	1.19406
			51.0723	1.17171		17.8799	0.90207		50.9744	1.19497
			51.0542	1.1716		17.3336	0.90433		50.9564	1.19442
			51.0359	1.17172		16.7898	0.90654		50.9382	1.19375
			51.0173	1.17166		16.2486	0.90913		50.9198	1.1929
			50.9986	1.17109		15.7103	0.91187		50.9012	1.19179
			50.9797	1.16954		15.1749	0.91483		50.8824	1.19129
			50.9606	1.16913		14.6426	0.91818		50.8634	1.19135
			50.9413	1.16894		14.1135	0.92171		50.8443	1.19134
			50.9218	1.16765		13.5876	0.92551		50.8249	1.19091
			50.9021	1.16606		13.0651	0.92937		50.8054	1.19026
			50.8822	1.1657		12.546	0.9333		50.7856	1.19
			50.8621	1.1665		12.0306	0.93757		50.7657	1.19041
			50.8418	1.16652		11.5188	0.94205		50.7455	1.19006
			50.8213	1.16675		11.0107	0.94647		50.7252	1.18934
			50.8006	1.16726		10.5065	0.951		50.7047	1.18931
			50.7797	1.16724		10.0061	0.9555		50.684	1.18926
			50.7587	1.16739		9.50967	0.95998		50.663	1.18984
			50.7374	1.16695		9.01731	0.96456		50.6419	1.19183
			50.7159	1.16702		8.52908	0.96886		50.6206	1.19333
			50.6943	1.16689		8.04504	0.97285		50.5991	1.19423
			50.6724	1.16655		7.56529	0.97672		50.5774	1.19457
			50.6504	1.16848		7.0899	0.98028		50.5555	1.1936
			50.6281	1.1703		6.61893	0.9834		50.5334	1.19347
			50.6057	1.17077		6.15246	0.98614		50.5111	1.19309
			50.5831	1.1699		5.69057	0.9885		50.4886	1.19253
			50.5602	1.16994		5.23331	0.99046		50.4659	1.19335
			50.5372	1.17025		4.78071	0.99197		50.443	1.19411
			50.5139	1.16857		4.33285	0.99304		50.4199	1.19439
			50.4905	1.16674		3.88979	0.99375		50.3967	1.19439
			50.4669	1.16646		3.45159	0.99417		50.3732	1.19386
			50.4431	1.16733		3.01828	0.99442		50.3495	1.19344
			50.419	1.16815		2.5899	0.99458		50.3257	1.19287
			50.3948	1.16919		2.16647	0.99482		50.3016	1.19238
			50.3704	1.16974		1.74808	0.99538		50.2774	1.19222
			50.3458	1.16927		1.33609	0.99622		50.2529	1.19271
			50.321	1.16841		0.93683	0.99738		50.2283	1.19316
			50.296	1.1679		0.56702	0.99878		50.2035	1.19355
			50.2707	1.16798		0.27268	0.99972		50.1784	1.1932
			50.2454	1.16719		0.08324	1.00007		50.1532	1.19173
			50.2197	1.1666		0.07615	1		50.1277	1.19092
			50.194	1.16792					50.1021	1.19061
			50.1679	1.17014					50.0763	1.19008
			50.1418	1.17079					50.0502	1.18931
			50.1154	1.17066					50.024	1.18766
			50.0888	1.17009					49.9976	1.18701
			50.062	1.16982					49.971	1.18725
			50.035	1.16946					49.9442	1.18687
			50.0078	1.16776					49.9171	1.18673
			49.9804	1.16607					49.8899	1.18654
			49.9528	1.16529					49.8625	1.18588
			49.925	1.16624					49.8349	1.18525
			49.8971	1.1672					49.8071	1.18545
			49.8689	1.16827					49.7791	1.18646
			49.8405	1.16832					49.7509	1.18772
			49.8119	1.16776					49.7225	1.18824
			49.7831	1.16856					49.694	1.18922
			49.7542	1.1706					49.6652	1.19064
			49.725	1.17087					49.6362	1.19179
			49.6956	1.16932					49.607	1.193
			49.666	1.16901					49.5776	1.1938
			49.6362	1.17002					49.548	1.19462
			49.6063	1.17024					49.5182	1.1949
			49.5761	1.16977					49.4882	1.19452
			49.5457	1.16976					49.458	1.1947
			49.5151	1.17001					49.4277	1.19459
			49.4844	1.1702					49.3971	1.19384
			49.4534	1.17023					49.3663	1.19269
			49.4222	1.17022					49.3353	1.1924
			49.3909	1.16939					49.3041	1.1918
			49.3593	1.16902					49.2728	1.19091
			49.3275	1.1691					49.2412	1.19002
			49.2956	1.16942					49.2094	1.18881
			49.2634	1.16823					49.1775	1.18818
			49.231	1.16755					49.1453	1.1872
			49.1985	1.16792					49.1129	1.18726
			49.1657	1.16811					49.0804	1.18768
			49.1327	1.16747					49.0476	1.18733
			49.0996	1.16671					49.0146	1.18719
			49.0662	1.1672					48.9815	1.18654
			49.0326	1.16813					48.9481	1.18538
			48.9989	1.16915					48.9145	1.18376
			48.9649	1.16874					48.8808	1.18305
			48.9308	1.16859					48.8468	1.18295
			48.8964	1.16949					48.8127	1.18293
			48.8618	1.16928					48.7783	1.18191
			48.8271	1.16772					48.7437	1.18156
			48.7921	1.16634					48.709	1.18301
			48.757	1.16544					48.674	1.18474
			48.7216	1.16522					48.6389	1.18684
			48.686	1.16473					48.6035	1.1888
			48.6503	1.16472					48.568	1.19019
			48.6143	1.16528					48.5322	1.19195
			48.5782	1.16558					48.4963	1.19351
			48.5418	1.16603					48.4601	1.19457
			48.5053	1.16569					48.4238	1.19454
			48.4686	1.16438					48.3873	1.19312
			48.4316	1.1629					48.3505	1.19253
			48.3944	1.16263					48.3136	1.1929
			48.3571	1.16366					48.2764	1.19352
			48.3196	1.16411					48.2391	1.19292
			48.2818	1.16452					48.2016	1.19195
			48.2439	1.16523					48.1638	1.19089
			48.2057	1.16535					48.1259	1.18895
			48.1674	1.16489					48.0878	1.18695
			48.1288	1.16407					48.0494	1.18586
			48.0901	1.16316					48.0109	1.18356
			48.0511	1.16256					47.9722	1.18261
			48.012	1.1628					47.9332	1.18166
			47.9727	1.16294					47.8941	1.17988
			47.9331	1.16297					47.8548	1.17916
			47.8934	1.16276					47.8153	1.17835
			47.8535	1.1625					47.7756	1.17748
			47.8133	1.16186					47.7356	1.1771
			47.773	1.16137					47.6955	1.17796
			47.7325	1.16121					47.6552	1.17883
			47.6918	1.16194					47.6147	1.18049
			47.6508	1.16297					47.574	1.18198
			47.6097	1.1634					47.5331	1.18303
			47.5684	1.16331					47.492	1.18324
			47.5269	1.16289					47.4507	1.18315
			47.4852	1.16325					47.4092	1.18405
			47.4433	1.16284					47.3675	1.18486
			47.4011	1.16238					47.3256	1.18601
			47.3588	1.16184					47.2835	1.1871
			47.3163	1.16161					47.2412	1.18764
			47.2736	1.1617					47.1987	1.18783
			47.2307	1.16186					47.156	1.1874
			47.1876	1.16067					47.1131	1.1862
			47.1443	1.15967					47.0701	1.18519
			47.1008	1.15919					47.0268	1.18481
			47.0571	1.15918					46.9833	1.18507
			47.0132	1.15958					46.9396	1.18514
			46.9691	1.16044					46.8957	1.18452
			46.9248	1.1604					46.8516	1.18417
			46.8803	1.15991					46.8074	1.18293
			46.8356	1.16034					46.7629	1.18043
			46.7907	1.15986					46.7182	1.17818
			46.7456	1.15977					46.6734	1.17639
			46.7003	1.1605					46.6283	1.1755
			46.6548	1.16225					46.583	1.17525
			46.6091	1.16362					46.5376	1.17491
			46.5632	1.16457					46.4919	1.17343
			46.5171	1.16513					46.4461	1.17041
			46.4708	1.16521					46.4	1.16899
			46.4244	1.16399					46.3538	1.17019
			46.3777	1.16335					46.3073	1.17103
			46.3308	1.16283					46.2607	1.17248
			46.2837	1.16219					46.2138	1.1751
			46.2365	1.16192					46.1668	1.17638
			46.189	1.16139					46.1195	1.17685
			46.1413	1.16066					46.0721	1.17829
			46.0935	1.15923					46.0244	1.18045
			46.0454	1.15871					45.9766	1.18171
			45.9972	1.15878					45.9286	1.18296
			45.9487	1.15722					45.8803	1.18454
			45.9001	1.15526					45.8319	1.18568
			45.8512	1.1552					45.7833	1.18606
			45.8022	1.15547					45.7345	1.18633
			45.7529	1.15506					45.6854	1.18615
			45.7035	1.15394					45.6362	1.18409
			45.6538	1.15394					45.5868	1.18173
			45.604	1.15487					45.5372	1.18114
			45.5539	1.15585					45.4874	1.18119
			45.5037	1.1559					45.4374	1.18194
			45.4533	1.15532					45.3872	1.18189
			45.4026	1.15565					45.3368	1.17958
			45.3518	1.15596					45.2862	1.17635
			45.3008	1.15529					45.2354	1.1734
			45.2496	1.154					45.1844	1.17082
			45.1982	1.15222					45.1332	1.16886
			45.1466	1.15136					45.0818	1.16857
			45.0948	1.15112					45.0302	1.16765
			45.0428	1.15118					44.9785	1.1666
			44.9906	1.15137					44.9265	1.16703
			44.9382	1.15082					44.8743	1.16738
			44.8856	1.15117					44.8219	1.16727
			44.8328	1.15233					44.7694	1.16816
			44.7798	1.15332					44.7166	1.16877
			44.7267	1.15362					44.6637	1.1687
			44.6733	1.1537					44.6106	1.16799
			44.6197	1.15357					44.5572	1.16864
			44.5659	1.15357					44.5037	1.17125
			44.512	1.15302					44.45	1.17262
			44.4578	1.15249					44.396	1.17266
			44.4035	1.15258					44.3419	1.17299
			44.349	1.15325					44.2876	1.17456
			44.2942	1.15324					44.2331	1.17588
			44.2393	1.15277					44.1784	1.17696
			44.1842	1.15253					44.1235	1.17775
			44.1289	1.15236					44.0684	1.17725
			44.0734	1.15182					44.0131	1.17582
			44.0177	1.15142					43.9577	1.17487
			43.9618	1.15173					43.902	1.17466
			43.9057	1.15223					43.8462	1.17431
			43.8494	1.15263					43.7901	1.17269
			43.793	1.15291					43.7338	1.17105
			43.7363	1.15301					43.6774	1.16932
			43.6795	1.15342					43.6208	1.16747
			43.6224	1.15412					43.564	1.16577
			43.5652	1.15388					43.507	1.16526
			43.5077	1.15306					43.4498	1.1654
			43.4501	1.15221					43.3924	1.16424
			43.3923	1.15241					43.3348	1.16273
			43.3343	1.15338					43.277	1.16075
			43.2761	1.15355					43.2191	1.15918
			43.2177	1.15412					43.1609	1.15786
			43.1591	1.15599					43.1026	1.15684
			43.1004	1.1566					43.044	1.15714
			43.0414	1.15492					42.9853	1.15822
			42.9823	1.15348					42.9263	1.15982
			42.9229	1.15311					42.8672	1.16274
			42.8634	1.15306					42.8079	1.16606
			42.8037	1.15251					42.7484	1.16808
			42.7438	1.15272					42.6887	1.16937
			42.6837	1.15341					42.6288	1.1704
			42.6234	1.1539					42.5687	1.1706
			42.5629	1.1544					42.5084	1.17008
			42.5022	1.15328					42.448	1.1686
			42.4414	1.15191					42.3873	1.16766
			42.3803	1.1509					42.3265	1.16811
			42.3191	1.14982					42.2655	1.16831
			42.2576	1.14964					42.2043	1.16774
			42.196	1.14939					42.1429	1.16831
			42.1342	1.14902					42.0814	1.16853
			42.0722	1.14859					42.0196	1.16795
			42.01	1.148					41.9577	1.16719
			41.9477	1.1474					41.8955	1.16585
			41.8851	1.14759					41.8332	1.16244
			41.8224	1.1486					41.7707	1.15876
			41.7594	1.1494					41.7079	1.15606
			41.6963	1.14945					41.645	1.15448
			41.633	1.14924					41.5819	1.15446
			41.5695	1.14881					41.5186	1.15604
			41.5058	1.14832					41.4551	1.15902
			41.4419	1.14668					41.3914	1.16
			41.3779	1.14509					41.3276	1.15949
			41.3136	1.14584					41.2635	1.15755
			41.2492	1.14634					41.1993	1.15663
			41.1845	1.1454					41.1349	1.15686
			41.1197	1.14534					41.0703	1.15608
			41.0547	1.14654					41.0055	1.15707
			40.9895	1.14635					40.9406	1.15932
			40.9242	1.14441					40.8754	1.16096
			40.8586	1.14198					40.8101	1.16318
			40.7929	1.14078					40.7446	1.16633
			40.7269	1.14092					40.6789	1.16786
			40.6608	1.1418					40.613	1.16686
			40.5945	1.14272					40.5469	1.16661
			40.528	1.14348					40.4806	1.16704
			40.4613	1.14461					40.4141	1.16656
			40.3945	1.14594					40.3475	1.16661
			40.3274	1.14684					40.2806	1.16833
			40.2602	1.1464					40.2136	1.16965
			40.1927	1.14482					40.1463	1.16857
			40.1251	1.14296					40.0789	1.16652
			40.0573	1.14164					40.0113	1.16514
			39.9894	1.1417					39.9436	1.16488
			39.9212	1.1422					39.8756	1.1653
			39.8529	1.14204					39.8074	1.16473
			39.7844	1.14144					39.7391	1.16231
			39.7156	1.14046					39.6706	1.16022
			39.6467	1.13858					39.602	1.16012
			39.5777	1.13738					39.5331	1.16037
			39.5084	1.13666					39.4641	1.16015
			39.439	1.13717					39.3948	1.15909
			39.3693	1.13818					39.3254	1.15609
			39.2995	1.13872					39.2558	1.15367
			39.2295	1.139					39.1861	1.15351
			39.1594	1.13941					39.1161	1.15315
			39.089	1.13925					39.0459	1.15322
			39.0184	1.1383					38.9756	1.15378
			38.9477	1.13811					38.905	1.15436
			38.8768	1.13794					38.8343	1.15563
			38.8057	1.13756					38.7634	1.15733
			38.7344	1.13792					38.6923	1.16002
			38.663	1.13918					38.6211	1.16256
			38.5913	1.14017					38.5496	1.16424
			38.5195	1.14016					38.478	1.16613
			38.4475	1.13933					38.4062	1.16767
			38.3754	1.13953					38.3343	1.16925
			38.303	1.13884					38.2621	1.17087
			38.2305	1.13716					38.1898	1.17186
			38.1578	1.13637					38.1174	1.17096
			38.0849	1.13713					38.0447	1.16759
			38.0118	1.13856					37.9718	1.16403
			37.9386	1.13901					37.8988	1.16233
			37.8652	1.1393					37.8256	1.16109
			37.7916	1.13858					37.7522	1.15927
			37.7178	1.13735					37.6786	1.15785
			37.6438	1.136					37.6048	1.15746
			37.5697	1.13504					37.5309	1.1581
			37.4953	1.13516					37.4568	1.15897
			37.4208	1.13515					37.3824	1.15947
			37.3461	1.13523					37.3079	1.15845
			37.2713	1.13693					37.2333	1.15655
			37.1962	1.13839					37.1584	1.15492
			37.121	1.13822					37.0834	1.15511
			37.0456	1.13642					37.0082	1.15674
			36.9701	1.13472					36.9328	1.15955
			36.8943	1.1336					36.8573	1.164
			36.8184	1.13334					36.7816	1.16806
			36.7423	1.134					36.7057	1.17036
			36.666	1.13557					36.6296	1.1705
			36.5896	1.13663					36.5534	1.16851
			36.513	1.13703					36.477	1.16647
			36.4362	1.13825					36.4004	1.16443
			36.3592	1.13878					36.3236	1.16134
			36.2821	1.13706					36.2467	1.15759
			36.2047	1.13413					36.1695	1.15464
			36.1272	1.13401					36.0922	1.15598
			36.0495	1.13418					36.0147	1.15992
			35.9716	1.13412					35.937	1.16404
			35.8936	1.13455					35.8592	1.16598
			35.8153	1.13617					35.7811	1.16468
			35.7369	1.13685					35.7029	1.16407
			35.6583	1.13609					35.6246	1.16506
			35.5796	1.13477					35.546	1.16615
			35.5007	1.13317					35.4673	1.16652
			35.4216	1.13282					35.3884	1.16512
			35.3423	1.13192					35.3094	1.16313
			35.2629	1.13055					35.2302	1.1605
			35.1833	1.12991					35.1508	1.15748
			35.1035	1.1299					35.0713	1.1561
			35.0235	1.12923					34.9915	1.15414
			34.9434	1.12855					34.9117	1.15038
			34.8631	1.12704					34.8316	1.14605
			34.7826	1.12588					34.7513	1.14245
			34.7019	1.12508					34.6709	1.14265
			34.6211	1.12559					34.5903	1.1458
			34.54	1.12646					34.5095	1.1489
			34.4588	1.12694					34.4285	1.15012
			34.3774	1.12841					34.3474	1.15066
			34.2959	1.13031					34.266	1.15184
			34.2141	1.13172					34.1846	1.15486
			34.1322	1.13209					34.1029	1.15952
			34.0502	1.13059					34.0211	1.16227
			33.9679	1.13031					33.9391	1.16258
			33.8855	1.1323					33.8569	1.16117
			33.803	1.13147					33.7746	1.16118
			33.7202	1.12919					33.6921	1.16268
			33.6373	1.12784					33.6095	1.1635
			33.5543	1.1278					33.5266	1.16345
			33.471	1.12713					33.4436	1.16099
			33.3876	1.12474					33.3605	1.15596
			33.3041	1.12195					33.2771	1.15135
			33.2203	1.12155					33.1936	1.14831
			33.1364	1.12315					33.1099	1.1472
			33.0523	1.12385					33.026	1.14648
			32.968	1.12351					32.9419	1.14591
			32.8836	1.12246					32.8577	1.14557
			32.799	1.12287					32.7733	1.14525
			32.7142	1.12507					32.6887	1.14729
			32.6292	1.12544					32.604	1.14999
			32.5441	1.12439					32.5191	1.15135
			32.4588	1.12389					32.434	1.15082
			32.3733	1.12448					32.3488	1.14995
			32.2877	1.12569					32.2634	1.14984
			32.2019	1.12514					32.1779	1.14926
			32.116	1.12385					32.0921	1.14868
			32.0299	1.12272					32.0062	1.14813
			31.9436	1.12108					31.9202	1.1471
			31.8571	1.1203					31.8339	1.14552
			31.7705	1.11954					31.7475	1.1435
			31.6837	1.12004					31.661	1.14218
			31.5968	1.11979					31.5742	1.14113
			31.5097	1.117					31.4873	1.14191
			31.4224	1.115					31.4003	1.14337
			31.3349	1.11499					31.313	1.14466
			31.2473	1.11645					31.2256	1.14634
			31.1595	1.11739					31.1381	1.1473
			31.0716	1.11755					31.0503	1.14861
			30.9835	1.11771					30.9624	1.15028
			30.8952	1.11819					30.8744	1.15224
			30.8068	1.11869					30.7861	1.15093
			30.7182	1.12031					30.6977	1.14785
			30.6294	1.12091					30.6092	1.1459
			30.5405	1.11848					30.5205	1.14445
			30.4514	1.11856					30.4316	1.14304
			30.3622	1.11971					30.3425	1.14281
			30.2728	1.11909					30.2533	1.14298
			30.1832	1.11757					30.1639	1.14203
			30.0935	1.11428					30.0743	1.1388
			30.0036	1.11194					29.9846	1.13497
			29.9135	1.11198					29.8947	1.133
			29.8233	1.11107					29.8047	1.13138
			29.7329	1.11211					29.7145	1.12988
			29.6424	1.11074					29.6241	1.12936
			29.5516	1.10735					29.5336	1.13009
			29.4608	1.10784					29.4429	1.13315
			29.3697	1.10893					29.352	1.13848
			29.2785	1.11046					29.261	1.14118
			29.1871	1.11153					29.1698	1.14109
			29.0956	1.11107					29.0785	1.13894
			29.0039	1.11046					28.987	1.13563
			28.9121	1.11051					28.8954	1.13465
			28.8201	1.10966					28.8036	1.13484
			28.7279	1.10806					28.7116	1.13514
			28.6356	1.10797					28.6195	1.13401
			28.5432	1.1099					28.5272	1.13328
			28.4505	1.11204					28.4347	1.13424
			28.3577	1.11211					28.3421	1.13633
			28.2648	1.10996					28.2493	1.13919
			28.1717	1.10854					28.1564	1.14006
			28.0784	1.10845					28.0633	1.13755
			27.985	1.1066					27.9701	1.13387
			27.8914	1.1048					27.8766	1.13225
			27.7977	1.10404					27.7831	1.13323
			27.7037	1.10422					27.6893	1.13558
			27.6097	1.10523					27.5954	1.13729
			27.5155	1.10662					27.5014	1.13792
			27.4211	1.10713					27.4072	1.13766
			27.3265	1.10439					27.3128	1.13774
			27.2318	1.10182					27.2183	1.13846
			27.1369	1.10148					27.1236	1.13842
			27.0419	1.10198					27.0287	1.13663
			26.9468	1.10203					26.9337	1.13285
			26.8514	1.10325					26.8386	1.12842
			26.7559	1.10534					26.7432	1.12503
			26.6603	1.10618					26.6477	1.12363
			26.5645	1.10507					26.5521	1.12433
			26.4685	1.10354					26.4563	1.1236
			26.3724	1.10206					26.3604	1.12224
			26.2761	1.10016					26.2642	1.12188
			26.1796	1.09717					26.168	1.1231
			26.0831	1.09418					26.0715	1.12649
			25.9863	1.09372					25.9749	1.13064
			25.8894	1.09399					25.8782	1.13429
			25.7923	1.09365					25.7813	1.13615
			25.6951	1.09349					25.6842	1.13638
			25.5977	1.09373					25.587	1.13613
			25.5002	1.09328					25.4896	1.13434
			25.4025	1.09263					25.3921	1.13169
			25.3047	1.09248					25.2944	1.12825
			25.2066	1.09286					25.1966	1.12514
			25.1085	1.09485					25.0986	1.12348
			25.0102	1.09658					25.0004	1.12283
			24.9117	1.09754					24.9021	1.12288
			24.8131	1.09782					24.8037	1.12339
			24.7143	1.0971					24.705	1.12436
			24.6153	1.09547					24.6062	1.12535
			24.5162	1.09415					24.5073	1.12635
			24.4169	1.09311					24.4081	1.12726
			24.3175	1.09238					24.3089	1.12797
			24.2179	1.09231					24.2094	1.12706
			24.1182	1.09299					24.1098	1.12558
			24.0183	1.09474					24.0101	1.12352
			23.9182	1.09524					23.9101	1.12305
			23.818	1.09411					23.8101	1.12419
			23.7176	1.09286					23.7098	1.12607
			23.6171	1.0918					23.6095	1.12889
			23.5164	1.09113					23.5089	1.13097
			23.4155	1.09105					23.4082	1.13225
			23.3145	1.09151					23.3074	1.13214
			23.2134	1.09272					23.2064	1.13113
			23.1121	1.09423					23.1052	1.12963
			23.0106	1.09608					23.0039	1.12726
			22.909	1.09737					22.9024	1.12521
			22.8072	1.09664					22.8008	1.12354
			22.7052	1.09494					22.6989	1.12285
			22.6031	1.09461					22.597	1.12408
			22.5008	1.095					22.4948	1.12539
			22.3984	1.09399					22.3925	1.12563
			22.2958	1.0923					22.2901	1.12544
			22.1931	1.09074					22.1875	1.12559
			22.0902	1.0901					22.0847	1.12644
			21.9871	1.08964					21.9818	1.128
			21.8839	1.08844					21.8787	1.13017
			21.7805	1.08717					21.7755	1.13128
			21.677	1.08637					21.6721	1.12992
			21.5733	1.08546					21.5685	1.12698
			21.4694	1.08492					21.4648	1.12343
			21.3654	1.08511					21.3609	1.12081
			21.2612	1.08529					21.2569	1.11886
			21.1569	1.08609					21.1527	1.11724
			21.0524	1.08602					21.0483	1.11614
			20.9477	1.08619					20.9438	1.11606
			20.8429	1.08705					20.8391	1.11691
			20.7379	1.08814					20.7342	1.11853
			20.6328	1.08879					20.6292	1.12077
			20.5275	1.08912					20.524	1.12184
			20.422	1.08824					20.4186	1.12057
			20.3164	1.08824					20.3131	1.11769
			20.2106	1.0886					20.2074	1.11625
			20.1046	1.0871					20.1015	1.11612
			19.9984	1.08416					19.9955	1.11707
			19.8922	1.08122					19.8893	1.11858
			19.7857	1.07986					19.783	1.11974
			19.679	1.08068					19.6764	1.1202
			19.5722	1.07978					19.5698	1.12084
			19.4653	1.07573					19.4629	1.12238
			19.3581	1.07291					19.3559	1.12272
			19.2508	1.0722					19.2487	1.12116
			19.1434	1.0733					19.1414	1.11828
			19.0357	1.07394					19.0339	1.11606
			18.9279	1.0738					18.9262	1.11452
			18.8199	1.07339					18.8183	1.11279
			18.7118	1.07438					18.7103	1.11088
			18.6034	1.07612					18.6021	1.1092
			18.4949	1.0767					18.4937	1.10825
			18.3863	1.07552					18.3851	1.10832
			18.2774	1.07521					18.2764	1.10937
			18.1684	1.07511					18.1675	1.11065
			18.0592	1.07408					18.0584	1.11171
			17.9499	1.07407					17.9491	1.11268
			17.8403	1.07572					17.8396	1.11368
			17.7306	1.07671					17.73	1.11445
			17.6207	1.07566					17.6202	1.114
			17.5106	1.07438					17.5102	1.11296
			17.4003	1.07357					17.4001	1.11213
			17.2899	1.07372					17.2897	1.11038
			17.1793	1.07286					17.1792	1.10738
			17.0685	1.07106					17.0685	1.10488
			16.9575	1.07095					16.9576	1.10435
			16.8464	1.0721					16.8466	1.10459
			16.735	1.07352					16.7353	1.10384
			16.6235	1.07357					16.6239	1.10346
			16.5118	1.0726					16.5122	1.104
			16.3999	1.07224					16.4004	1.10474
			16.2878	1.07311					16.2884	1.10544
			16.1755	1.07477					16.1762	1.10517
			16.0631	1.07553					16.0638	1.10373
			15.9504	1.07478					15.9512	1.10167
			15.8376	1.07422					15.8384	1.10155
			15.7246	1.07454					15.7255	1.10332
			15.6114	1.07565					15.6123	1.10437
			15.498	1.07687					15.4989	1.10415
			15.3844	1.07646					15.3854	1.10397
			15.2706	1.07634					15.2716	1.10456
			15.1566	1.07591					15.1577	1.10527
			15.0425	1.07688					15.0435	1.10448
			14.9281	1.07695					14.9292	1.10256
			14.8135	1.07452					14.8147	1.09961
			14.6988	1.0727					14.6999	1.09563
			14.5838	1.07236					14.585	1.09194
			14.4687	1.07203					14.4699	1.08945
			14.3533	1.0706					14.3545	1.08906
			14.2378	1.06867					14.239	1.08961
			14.1221	1.06915					14.1232	1.0906
			14.0061	1.07196					14.0072	1.09065
			13.89	1.07281					13.8911	1.09059
			13.7737	1.07132					13.7747	1.09151
			13.6572	1.06942					13.6581	1.09344
			13.5404	1.06921					13.5413	1.09491
			13.4235	1.06954					13.4243	1.09443
			13.3063	1.06833					13.3071	1.09257
			13.189	1.06548					13.1897	1.09078
			13.0714	1.06386					13.0721	1.09037
			12.9537	1.06381					12.9542	1.08931
			12.8357	1.06426					12.8362	1.08692
			12.7175	1.0638					12.718	1.08422
			12.5992	1.06237					12.5995	1.08274
			12.4806	1.06218					12.4808	1.08207
			12.3618	1.06196					12.3619	1.08146
			12.2428	1.0617					12.2429	1.08164
			12.1236	1.06072					12.1235	1.08176
			12.0042	1.05881					12.004	1.08169
			11.8846	1.05761					11.8843	1.082
			11.7648	1.05701					11.7643	1.08105
			11.6448	1.05569					11.6441	1.07913
			11.5246	1.0541					11.5238	1.07691
			11.4041	1.05295					11.4032	1.07558
			11.2835	1.0512					11.2824	1.07551
			11.1627	1.04926					11.1614	1.07438
			11.0417	1.04751					11.0402	1.07316
			10.9204	1.04727					10.9187	1.07354
			10.799	1.04674					10.7971	1.07586
			10.6773	1.04548					10.6752	1.07787
			10.5555	1.04525					10.5532	1.07767
			10.4334	1.04596					10.4309	1.07614
			10.3112	1.04603					10.3085	1.07345
			10.1888	1.04484					10.1858	1.07028
			10.0662	1.04338					10.0629	1.06746
			9.94336	1.04296					9.93986	1.06584
			9.82037	1.04269					9.8166	1.06462
			9.69719	1.0418					9.69315	1.06362
			9.57383	1.04085					9.56951	1.06439
			9.45029	1.03981					9.44568	1.06628
			9.32657	1.03837					9.32167	1.06705
			9.20269	1.03677					9.19748	1.06649
			9.07863	1.03614					9.07312	1.06541
			8.95441	1.03596					8.94859	1.06469
			8.83002	1.03581					8.8239	1.06296
			8.70548	1.03565					8.69904	1.0606
			8.58079	1.03563					8.57402	1.05965
			8.45596	1.0357					8.44885	1.05907
			8.33098	1.03529					8.32353	1.05853
			8.20586	1.03509					8.19807	1.0578
			8.08061	1.03481					8.07248	1.05739
			7.95524	1.03419					7.94675	1.05684
			7.82975	1.03384					7.82089	1.05576
			7.70415	1.03362					7.69492	1.05475
			7.57843	1.03412					7.56884	1.05399
			7.45262	1.035					7.44266	1.0529
			7.32671	1.03526					7.31638	1.05169
			7.20071	1.03532					7.19001	1.05068
			7.07463	1.03595					7.06356	1.05029
			6.94847	1.03639					6.93704	1.04949
			6.82224	1.03636					6.81045	1.04786
			6.69595	1.03654					6.68381	1.04632
			6.5696	1.03683					6.55712	1.04536
			6.4432	1.03669					6.43039	1.04432
			6.31676	1.03552					6.30364	1.04269
			6.19029	1.03473					6.17687	1.04157
			6.0638	1.03401					6.05009	1.04096
			5.93729	1.03326					5.92331	1.03933
			5.81078	1.03211					5.79654	1.03814
			5.68427	1.03187					5.66981	1.03787
			5.55777	1.03192					5.54311	1.0369
			5.4313	1.03058					5.41647	1.0351
			5.30487	1.02973					5.28989	1.03314
			5.17848	1.02932					5.16339	1.03177
			5.05217	1.02879					5.037	1.03005
			4.92593	1.02785					4.91071	1.02836
			4.7998	1.027					4.78456	1.02683
			4.67378	1.02633					4.65857	1.02556
			4.54789	1.02562					4.53274	1.02378
			4.42216	1.02465					4.40712	1.02228
			4.29662	1.02414					4.2817	1.02205
			4.17128	1.02379					4.15653	1.02169
			4.04619	1.02285					4.03163	1.02018
			3.92136	1.02124					3.90703	1.01849
			3.79683	1.02035					3.78275	1.01782
			3.67264	1.0204					3.65883	1.01711
			3.54882	1.01995					3.5353	1.01624
			3.42542	1.01948					3.4122	1.01558
			3.30249	1.0195					3.28958	1.01521
			3.18007	1.01982					3.16748	1.01393
			3.0582	1.01941					3.04594	1.01283
			2.93696	1.01878					2.92504	1.01237
			2.81638	1.01814					2.80481	1.01212
			2.69655	1.01706					2.68534	1.01143
			2.57753	1.01554					2.56667	1.01015
			2.45939	1.01356					2.4489	1.00992
			2.3422	1.01231					2.33209	1.00946
			2.22606	1.01116					2.21633	1.00868
			2.11105	1.00943					2.10171	1.00817
			1.99728	1.00846					1.98833	1.00808
			1.88483	1.00858					1.87628	1.0074
			1.77383	1.00855					1.76569	1.00627
			1.66439	1.00769					1.65666	1.00549
			1.55664	1.00705					1.54932	1.00507
			1.45071	1.00665					1.44382	1.00433
			1.34675	1.00537					1.34028	1.00319
			1.24492	1.00412					1.23887	1.0023
			1.14537	1.00336					1.13975	1.00162
			1.04829	1.00282					1.0431	1.00057
			0.95386	1.00171					0.94911	0.99943
			0.8623	1.00047					0.85796	0.9989
			0.7738	1.00072					0.76989	0.99797
			0.6886	1.00135					0.68511	0.99683
			0.60695	1.00146					0.60388	0.9958
			0.52911	1.00153					0.52644	0.99507
			0.45537	1.0021					0.45308	0.99413
			0.38603	1.00269					0.38411	0.99325
			0.32144	1.00231					0.31985	0.9926
			0.26196	1.00183					0.26068	0.99207
			0.20805	1.00226					0.20703	0.99115
			0.16024	1.00214					0.15941	0.98944
			0.11921	1.00187					0.11847	0.9879
			0.08598	1.0068					0.08515	0.98865
			0.06189	1.01					0.06078	1.00262
			0.04539	1.00803					-0.000284	1
			0.03261	1.00698
			0.02185	1.00727
			0.0131	1.00852
			0.00803	1.00213
			0.00656	1.00941
			0.00237	1.01051
			0.00036	1.00952
			-0.000183	1.00392
			-0.000221	1

## Sheet: Fig. 4e
Sample #1
T(K)	MR(%)
100	18.701
40	18.308
30	60.976
20	92.502
10	183.628
4.3	280.385
2.3	403.469

## Sheet: Fig.5a
Sample #6
80K			50K			40K			30K			20K			15K			10K
I(A)	V(V)		I(A)	V(V)		I(A)	V(V)		I(A)	V(V)		I(A)	V(V)		I(A)	V(V)		I(A)	V(V)
5e-06	2.44346e-05	-1	5e-06	3.64927e-05		5e-06	0.000424201		5e-06	0.00331		5e-06	0.0184		5e-06	0.05258		5e-06	0.16002
5e-06	2.48438e-05		5e-06	3.65099e-05		5e-06	0.000416461		5e-06	0.00332		5e-06	0.01844		5e-06	0.05385		5e-06	0.15961
5e-06	2.49994e-05		5e-06	3.61463e-05		5e-06	0.000423767		5e-06	0.00335		5e-06	0.0189		5e-06	0.05341		5e-06	0.16256
5e-06	2.45155e-05		5e-06	3.60818e-05		5e-06	0.000421403		5e-06	0.00334		5e-06	0.0181		5e-06	0.05377		5e-06	0.15565
5e-06	2.45647e-05		5e-06	3.60544e-05		5e-06	0.000415516		5e-06	0.00335		5e-06	0.01874		5e-06	0.05359		5e-06	0.15806
5e-06	2.46165e-05		5e-06	3.60419e-05		5e-06	0.000421069		5e-06	0.00334		5e-06	0.01882		5e-06	0.05298		5e-06	0.16227
5e-06	2.47006e-05		5e-06	3.565e-05		5e-06	0.000419951		5e-06	0.00337		5e-06	0.0183		5e-06	0.05366		5e-06	0.15747
5e-06	2.50407e-05		5e-06	3.56749e-05		5e-06	0.000428484		5e-06	0.00336		5e-06	0.01884		5e-06	0.05376		5e-06	0.15786
5e-06	2.50217e-05		5e-06	3.56836e-05		5e-06	0.00041858		5e-06	0.00339		5e-06	0.01846		5e-06	0.05379		5e-06	0.15706
5e-06	2.50274e-05		5e-06	3.5234e-05		5e-06	0.000416392		5e-06	0.00334		5e-06	0.01869		5e-06	0.05406		5e-06	0.15943
5e-06	2.50027e-05		5e-06	3.58124e-05		5e-06	0.000422659		5e-06	0.00334		5e-06	0.01834		5e-06	0.05274		5e-06	0.15884
5e-06	2.52569e-05		5e-06	3.5566e-05		5e-06	0.000418497		5e-06	0.00338		5e-06	0.01874		5e-06	0.05432		5e-06	0.15782
1e-05	4.29524e-05		1e-05	6.17829e-05		1e-05	0.000734325		1e-05	0.00588		1e-05	0.03158		1e-05	0.092		1e-05	0.26909
1e-05	4.2876e-05		1e-05	6.20508e-05		1e-05	0.000735158		1e-05	0.00584		1e-05	0.03176		1e-05	0.09333		1e-05	0.26832
1e-05	4.27374e-05		1e-05	6.18233e-05		1e-05	0.000731895		1e-05	0.00589		1e-05	0.03218		1e-05	0.09284		1e-05	0.27058
1e-05	4.28215e-05		1e-05	6.20732e-05		1e-05	0.000726419		1e-05	0.00583		1e-05	0.03216		1e-05	0.09336		1e-05	0.26884
1e-05	4.33715e-05		1e-05	6.19761e-05		1e-05	0.000730584		1e-05	0.00586		1e-05	0.03237		1e-05	0.09125		1e-05	0.26999
1.5e-05	6.43477e-05		1.5e-05	9.26952e-05		1.5e-05	0.00111		1.5e-05	0.00878		1.5e-05	0.04823		1.5e-05	0.13765		1.5e-05	0.38021
1.5e-05	6.40158e-05		1.5e-05	9.25549e-05		1.5e-05	0.0011		1.5e-05	0.00879		1.5e-05	0.04907		1.5e-05	0.13466		1.5e-05	0.38682
1.5e-05	6.43089e-05		1.5e-05	9.20512e-05		1.5e-05	0.0011		1.5e-05	0.00877		1.5e-05	0.04831		1.5e-05	0.13663		1.5e-05	0.38723
2e-05	8.25742e-05		2e-05	0.00011899		2e-05	0.00143		2e-05	0.01133		2e-05	0.06021		2e-05	0.17653		2e-05	0.47654
2e-05	8.22571e-05		2e-05	0.000119736		2e-05	0.00141		2e-05	0.0113		2e-05	0.06165		2e-05	0.17367		2e-05	0.48127
2e-05	8.27418e-05		2e-05	0.000119555		2e-05	0.00141		2e-05	0.0113		2e-05	0.06226		2e-05	0.1733		2e-05	0.4834
2.5e-05	0.000101086		2.5e-05	0.000146106		2.5e-05	0.00172		2.5e-05	0.01381		2.5e-05	0.07526		2.5e-05	0.21063		2.5e-05	0.57684
2.5e-05	0.000100595		2.5e-05	0.000146232		2.5e-05	0.00173		2.5e-05	0.01384		2.5e-05	0.0739		2.5e-05	0.21172		2.5e-05	0.58026
3e-05	0.0001188		3e-05	0.000173361		3e-05	0.00205		3e-05	0.01635		3e-05	0.09006		3e-05	0.24302		3e-05	0.65332
3e-05	0.00011909		3e-05	0.000172855		3e-05	0.00205		3e-05	0.01635		3e-05	0.08771		3e-05	0.24612		3e-05	0.65116
3.5e-05	0.000136841		3.5e-05	0.00019775		3.5e-05	0.00236		3.5e-05	0.01884		3.5e-05	0.1011		3.5e-05	0.28448		3.5e-05	0.71794
4e-05	0.000155223		4e-05	0.000223681		4e-05	0.00265		4e-05	0.02134		4e-05	0.11324		4e-05	0.31366		4e-05	0.78402
4e-05	0.000155413		4e-05	0.000223526		4e-05	0.00266		4e-05	0.02135		4e-05	0.11388		4e-05	0.30996		4e-05	0.78992
4.5e-05	0.000173764		4.5e-05	0.000251094		4.5e-05	0.00302		4.5e-05	0.02388		4.5e-05	0.12589		4.5e-05	0.34502		4.5e-05	0.84288
5e-05	0.000192143		5e-05	0.00027835		5e-05	0.00331		5e-05	0.02633		5e-05	0.13929		5e-05	0.37341		5e-05	0.89961
5.5e-05	0.000210177		5.5e-05	0.000304428		5.5e-05	0.00361		5.5e-05	0.02877		5.5e-05	0.15097		5.5e-05	0.40281		5.5e-05	0.93934
6e-05	0.000228524		6e-05	0.000332006		6e-05	0.00393		6e-05	0.03129		6e-05	0.16118		6e-05	0.42885		6e-05	0.99254
6.5e-05	0.000246792		6.5e-05	0.000360043		6.5e-05	0.00427		6.5e-05	0.03373		6.5e-05	0.17642		6.5e-05	0.45223		6.5e-05	1.01869
7.5e-05	0.00028299		7.5e-05	0.000411281		7.5e-05	0.00484		7.5e-05	0.03867		7.5e-05	0.19827		7.5e-05	0.50084		7.5e-05	1.08552
8e-05	0.000301183		8e-05	0.000435959		8e-05	0.00518		8e-05	0.04108		8e-05	0.21275		8e-05	0.52642		8e-05	1.11105
9e-05	0.000337935		9e-05	0.000486685		9e-05	0.0058		9e-05	0.04588		9e-05	0.23089		9e-05	0.56157		9e-05	1.16372
0.0001	0.000374565		0.0001	0.000539856		0.0001	0.00644		0.0001	0.05072		0.0001	0.25165		0.0001	0.59598		0.0001	1.18762
0.000105	0.000392494		0.000105	0.000569176		0.000105	0.00671		0.000105	0.05312		0.000105	0.26082		0.000105	0.60761		0.000105	1.21136
0.00012	0.000450742		0.00012	0.000651062		0.00012	0.0078		0.00012	0.06058		0.00012	0.29004		0.00012	0.65447		0.00012	1.25001
0.00013	0.000486943		0.00013	0.000705356		0.00013	0.00835		0.00013	0.06524		0.00013	0.31003		0.00013	0.67947		0.00013	1.25471
0.000145	0.000542114		0.000145	0.000787224		0.000145	0.00927		0.000145	0.07209		0.000145	0.3276		0.000145	0.70549		0.000145	1.299
0.000155	0.000581264		0.000155	0.000843067		0.000155	0.00988		0.000155	0.07699		0.000155	0.34545		0.000155	0.72607		0.000155	1.2924
0.000175	0.000654597		0.000175	0.000945063		0.000175	0.01117		0.000175	0.0858		0.000175	0.37886		0.000175	0.75262		0.000175	1.29078
0.00019	0.000709229		0.00019	0.00102		0.00019	0.0121		0.00019	0.09225		0.00019	0.39082		0.00019	0.76982		0.00019	1.29921
0.00021	0.000782176		0.00021	0.00113		0.00021	0.0133		0.00021	0.10061		0.00021	0.41163		0.00021	0.78398		0.00021	1.27742
0.00023	0.00085491		0.00023	0.00124		0.00023	0.01457		0.00023	0.10869		0.00023	0.42978		0.00023	0.7933		0.00023	1.26844
0.000255	0.000949283		0.000255	0.00138		0.000255	0.01611		0.000255	0.11866		0.000255	0.44957		0.000255	0.80586		0.000255	1.24013
0.00028	0.00104		0.00028	0.00151		0.00028	0.01759		0.00028	0.12783		0.00028	0.46677		0.00028	0.80707		0.00028	1.2346
0.000305	0.00113		0.000305	0.00164		0.000305	0.01903		0.000305	0.13686		0.000305	0.4754		0.000305	0.80827		0.000305	1.19861
0.000335	0.00124		0.000335	0.0018		0.000335	0.02072		0.000335	0.14665		0.000335	0.49087		0.000335	0.80536		0.000335	1.1744
0.00037	0.00137		0.00037	0.00198		0.00037	0.02295		0.00037	0.15718		0.00037	0.50122		0.00037	0.79474		0.00037	1.14857
0.00041	0.00152		0.00041	0.0022		0.00041	0.02485		0.00041	0.16829		0.00041	0.50898		0.00041	0.79524		0.00041	1.09713
0.00045	0.00167		0.00045	0.00242		0.00045	0.02722		0.00045	0.17821		0.00045	0.51399		0.00045	0.77748		0.00045	1.07179
0.000495	0.00183		0.000495	0.00265		0.000495	0.02956		0.000495	0.18783		0.000495	0.51651		0.000495	0.76139		0.000495	1.03023
0.000545	0.00202		0.000545	0.00291		0.000545	0.03186		0.000545	0.19735		0.000545	0.51684		0.000545	0.74661		0.000545	0.98809
0.000595	0.0022		0.000595	0.00316		0.000595	0.03457		0.000595	0.20558		0.000595	0.52617		0.000595	0.73007		0.000595	0.95194
0.000655	0.00243		0.000655	0.00347		0.000655	0.03742		0.000655	0.21397		0.000655	0.52161		0.000655	0.71661		0.000655	0.9158
0.000725	0.00269		0.000725	0.00383		0.000725	0.04085		0.000725	0.22198		0.000725	0.5208		0.000725	0.69834		0.000725	0.87448
0.000795	0.00295		0.000795	0.00419		0.000795	0.04363		0.000795	0.22846		0.000795	0.51801		0.000795	0.68296		0.000795	0.8479
0.000875	0.00324		0.000875	0.00463		0.000875	0.04646		0.000875	0.23424		0.000875	0.51108		0.000875	0.66627		0.000875	0.81414
0.000965	0.00358		0.000965	0.00509		0.000965	0.04978		0.000965	0.23906		0.000965	0.49913		0.000965	0.64799		0.000965	0.77328
0.00106	0.00393		0.00106	0.00555		0.00106	0.05245		0.00106	0.24238		0.00106	0.52213		0.00106	0.62865		0.00106	0.74636
0.00117	0.00434		0.00117	0.0061		0.00117	0.05588		0.00117	0.24463		0.00117	0.50407		0.00117	0.6044		0.00117	0.71056
0.00129	0.00479		0.00129	0.00667		0.00129	0.05896		0.00129	0.24603		0.00129	0.48211		0.00129	0.58257		0.00129	0.67619
0.00142	0.00527		0.00142	0.00725		0.00142	0.06257		0.00142	0.24629		0.00142	0.46428		0.00142	0.55537		0.00142	0.6362
0.00156	0.0058		0.00156	0.0079		0.00156	0.06429		0.00156	0.24484		0.00156	0.43678		0.00156	0.52834		0.00156	0.60043
0.00172	0.00639		0.00172	0.00866		0.00172	0.06653		0.00172	0.2412		0.00172	0.41954		0.00172	0.50046		0.00172	0.5588
0.00189	0.00703		0.00189	0.00943		0.00189	0.069		0.00189	0.23595		0.00189	0.40122		0.00189	0.4754		0.00189	0.51981
0.00208	0.00774		0.00208	0.01028		0.00208	0.06958		0.00208	0.22939		0.00208	0.37978		0.00208	0.44489		0.00208	0.48475
0.00229	0.00852		0.00229	0.01116		0.00229	0.07081		0.00229	0.22204		0.00229	0.36162		0.00229	0.41748		0.00229	0.45254
0.00252	0.00938		0.00252	0.01207		0.00252	0.07116		0.00252	0.21412		0.00252	0.34582		0.00252	0.39216		0.00252	0.42399
0.00277	0.01032		0.00277	0.01303		0.00277	0.07199		0.00277	0.20593		0.00277	0.32336		0.00277	0.36773		0.00277	0.3982
0.00305	0.01136		0.00305	0.01406		0.00305	0.07122		0.00305	0.19719		0.00305	0.30549		0.00305	0.34547		0.00305	0.37307
0.00336	0.01251		0.00336	0.01524		0.00336	0.06976		0.00336	0.18797		0.00336	0.28671		0.00336	0.32271		0.00336	0.3528
0.0037	0.01378		0.0037	0.01649		0.0037	0.06821		0.0037	0.17831		0.0037	0.26751		0.0037	0.30241		0.0037	0.33507
0.00407	0.01515		0.00407	0.01775		0.00407	0.06602		0.00407	0.16833		0.00407	0.24905		0.00407	0.28264		0.00407	0.31404
0.00448	0.01667		0.00448	0.01913		0.00448	0.06389		0.00448	0.15805		0.00448	0.23152		0.00448	0.26274		0.00448	0.30658
0.00493	0.01833		0.00493	0.02066		0.00493	0.06127		0.00493	0.14765		0.00493	0.21516		0.00493	0.24169		0.00493	0.29606
0.00542	0.02014		0.00542	0.0223		0.00542	0.05829		0.00542	0.1375		0.00542	0.19937		0.00542	0.22335		0.00542	0.26958
0.00596	0.02212		0.00596	0.02412		0.00596	0.05521		0.00596	0.12767		0.00596	0.18546		0.00596	0.21524		0.00596	0.24576
0.00656	0.02433		0.00656	0.02619		0.00656	0.05177		0.00656	0.1181		0.00656	0.17265		0.00656	0.19895		0.00656	0.22524
0.00722	0.02675		0.00722	0.02849		0.00722	0.04912		0.00722	0.1087		0.00722	0.16145		0.00722	0.18401		0.00722	0.20657
0.00794	0.02937		0.00794	0.03106		0.00794	0.04642		0.00794	0.09951		0.00794	0.15092		0.00794	0.17123		0.00794	0.19006
0.00873	0.03225		0.00873	0.03392		0.00873	0.0445		0.00873	0.09071		0.00873	0.14059		0.00873	0.16109		0.00873	0.17602
0.0096	0.03541		0.0096	0.03706		0.0096	0.04369		0.0096	0.08252		0.0096	0.12889		0.0096	0.15117		0.0096	0.16847
0.0106	0.03903		0.0106	0.04061		0.0106	0.0444		0.0106	0.07444		0.0106	0.11523		0.0106	0.13772		0.0106	0.15577
0.0117	0.043		0.0117	0.04445		0.0117	0.04667		0.0117	0.06694		0.0117	0.10286		0.0117	0.12205		0.0117	0.1423
0.0129	0.04733		0.0129	0.0486		0.0129	0.05032		0.0129	0.06152		0.0129	0.09176		0.0129	0.10736		0.0129	0.12332
0.0142	0.05203		0.0142	0.05312		0.0142	0.05476		0.0142	0.06001		0.0142	0.08094		0.0142	0.09651		0.0142	0.10907
0.0156	0.05712		0.0156	0.05804		0.0156	0.0594		0.0156	0.06212		0.0156	0.07292		0.0156	0.08496		0.0156	0.09898
0.0172	0.06298		0.0172	0.06374		0.0172	0.06464		0.0172	0.06705		0.0172	0.07139		0.0172	0.07664		0.0172	0.08625
0.0189	0.06928		0.0189	0.0699		0.0189	0.07042		0.0189	0.07227		0.0189	0.07518		0.0189	0.07716		0.0189	0.08042
-5e-06	-2.44346e-05		-5e-06	-3.64927e-05		-5e-06	-0.000424201		-5e-06	-0.00331		-5e-06	-0.0184		-5e-06	-0.05258		-5e-06	-0.16002
-5e-06	-2.48438e-05		-5e-06	-3.65099e-05		-5e-06	-0.000416461		-5e-06	-0.00332		-5e-06	-0.01844		-5e-06	-0.05385		-5e-06	-0.15961
-5e-06	-2.49994e-05		-5e-06	-3.61463e-05		-5e-06	-0.000423767		-5e-06	-0.00335		-5e-06	-0.0189		-5e-06	-0.05341		-5e-06	-0.16256
-5e-06	-2.45155e-05		-5e-06	-3.60818e-05		-5e-06	-0.000421403		-5e-06	-0.00334		-5e-06	-0.0181		-5e-06	-0.05377		-5e-06	-0.15565
-5e-06	-2.45647e-05		-5e-06	-3.60544e-05		-5e-06	-0.000415516		-5e-06	-0.00335		-5e-06	-0.01874		-5e-06	-0.05359		-5e-06	-0.15806
-5e-06	-2.46165e-05		-5e-06	-3.60419e-05		-5e-06	-0.000421069		-5e-06	-0.00334		-5e-06	-0.01882		-5e-06	-0.05298		-5e-06	-0.16227
-5e-06	-2.47006e-05		-5e-06	-3.565e-05		-5e-06	-0.000419951		-5e-06	-0.00337		-5e-06	-0.0183		-5e-06	-0.05366		-5e-06	-0.15747
-5e-06	-2.50407e-05		-5e-06	-3.56749e-05		-5e-06	-0.000428484		-5e-06	-0.00336		-5e-06	-0.01884		-5e-06	-0.05376		-5e-06	-0.15786
-5e-06	-2.50217e-05		-5e-06	-3.56836e-05		-5e-06	-0.00041858		-5e-06	-0.00339		-5e-06	-0.01846		-5e-06	-0.05379		-5e-06	-0.15706
-5e-06	-2.50274e-05		-5e-06	-3.5234e-05		-5e-06	-0.000416392		-5e-06	-0.00334		-5e-06	-0.01869		-5e-06	-0.05406		-5e-06	-0.15943
-5e-06	-2.50027e-05		-5e-06	-3.58124e-05		-5e-06	-0.000422659		-5e-06	-0.00334		-5e-06	-0.01834		-5e-06	-0.05274		-5e-06	-0.15884
-5e-06	-2.52569e-05		-5e-06	-3.5566e-05		-5e-06	-0.000418497		-5e-06	-0.00338		-5e-06	-0.01874		-5e-06	-0.05432		-5e-06	-0.15782
-1e-05	-4.29524e-05		-1e-05	-6.17829e-05		-1e-05	-0.000734325		-1e-05	-0.00588		-1e-05	-0.03158		-1e-05	-0.092		-1e-05	-0.26909
-1e-05	-4.2876e-05		-1e-05	-6.20508e-05		-1e-05	-0.000735158		-1e-05	-0.00584		-1e-05	-0.03176		-1e-05	-0.09333		-1e-05	-0.26832
-1e-05	-4.27374e-05		-1e-05	-6.18233e-05		-1e-05	-0.000731895		-1e-05	-0.00589		-1e-05	-0.03218		-1e-05	-0.09284		-1e-05	-0.27058
-1e-05	-4.28215e-05		-1e-05	-6.20732e-05		-1e-05	-0.000726419		-1e-05	-0.00583		-1e-05	-0.03216		-1e-05	-0.09336		-1e-05	-0.26884
-1e-05	-4.33715e-05		-1e-05	-6.19761e-05		-1e-05	-0.000730584		-1e-05	-0.00586		-1e-05	-0.03237		-1e-05	-0.09125		-1e-05	-0.26999
-1.5e-05	-6.43477e-05		-1.5e-05	-9.26952e-05		-1.5e-05	-0.00111		-1.5e-05	-0.00878		-1.5e-05	-0.04823		-1.5e-05	-0.13765		-1.5e-05	-0.38021
-1.5e-05	-6.40158e-05		-1.5e-05	-9.25549e-05		-1.5e-05	-0.0011		-1.5e-05	-0.00879		-1.5e-05	-0.04907		-1.5e-05	-0.13466		-1.5e-05	-0.38682
-1.5e-05	-6.43089e-05		-1.5e-05	-9.20512e-05		-1.5e-05	-0.0011		-1.5e-05	-0.00877		-1.5e-05	-0.04831		-1.5e-05	-0.13663		-1.5e-05	-0.38723
-2e-05	-8.25742e-05		-2e-05	-0.00011899		-2e-05	-0.00143		-2e-05	-0.01133		-2e-05	-0.06021		-2e-05	-0.17653		-2e-05	-0.47654
-2e-05	-8.22571e-05		-2e-05	-0.000119736		-2e-05	-0.00141		-2e-05	-0.0113		-2e-05	-0.06165		-2e-05	-0.17367		-2e-05	-0.48127
-2e-05	-8.27418e-05		-2e-05	-0.000119555		-2e-05	-0.00141		-2e-05	-0.0113		-2e-05	-0.06226		-2e-05	-0.1733		-2e-05	-0.4834
-2.5e-05	-0.000101086		-2.5e-05	-0.000146106		-2.5e-05	-0.00172		-2.5e-05	-0.01381		-2.5e-05	-0.07526		-2.5e-05	-0.21063		-2.5e-05	-0.57684
-2.5e-05	-0.000100595		-2.5e-05	-0.000146232		-2.5e-05	-0.00173		-2.5e-05	-0.01384		-2.5e-05	-0.0739		-2.5e-05	-0.21172		-2.5e-05	-0.58026
-3e-05	-0.0001188		-3e-05	-0.000173361		-3e-05	-0.00205		-3e-05	-0.01635		-3e-05	-0.09006		-3e-05	-0.24302		-3e-05	-0.65332
-3e-05	-0.00011909		-3e-05	-0.000172855		-3e-05	-0.00205		-3e-05	-0.01635		-3e-05	-0.08771		-3e-05	-0.24612		-3e-05	-0.65116
-3.5e-05	-0.000136841		-3.5e-05	-0.00019775		-3.5e-05	-0.00236		-3.5e-05	-0.01884		-3.5e-05	-0.1011		-3.5e-05	-0.28448		-3.5e-05	-0.71794
-4e-05	-0.000155223		-4e-05	-0.000223681		-4e-05	-0.00265		-4e-05	-0.02134		-4e-05	-0.11324		-4e-05	-0.31366		-4e-05	-0.78402
-4e-05	-0.000155413		-4e-05	-0.000223526		-4e-05	-0.00266		-4e-05	-0.02135		-4e-05	-0.11388		-4e-05	-0.30996		-4e-05	-0.78992
-4.5e-05	-0.000173764		-4.5e-05	-0.000251094		-4.5e-05	-0.00302		-4.5e-05	-0.02388		-4.5e-05	-0.12589		-4.5e-05	-0.34502		-4.5e-05	-0.84288
-5e-05	-0.000192143		-5e-05	-0.00027835		-5e-05	-0.00331		-5e-05	-0.02633		-5e-05	-0.13929		-5e-05	-0.37341		-5e-05	-0.89961
-5.5e-05	-0.000210177		-5.5e-05	-0.000304428		-5.5e-05	-0.00361		-5.5e-05	-0.02877		-5.5e-05	-0.15097		-5.5e-05	-0.40281		-5.5e-05	-0.93934
-6e-05	-0.000228524		-6e-05	-0.000332006		-6e-05	-0.00393		-6e-05	-0.03129		-6e-05	-0.16118		-6e-05	-0.42885		-6e-05	-0.99254
-6.5e-05	-0.000246792		-6.5e-05	-0.000360043		-6.5e-05	-0.00427		-6.5e-05	-0.03373		-6.5e-05	-0.17642		-6.5e-05	-0.45223		-6.5e-05	-1.01869
-7.5e-05	-0.00028299		-7.5e-05	-0.000411281		-7.5e-05	-0.00484		-7.5e-05	-0.03867		-7.5e-05	-0.19827		-7.5e-05	-0.50084		-7.5e-05	-1.08552
-8e-05	-0.000301183		-8e-05	-0.000435959		-8e-05	-0.00518		-8e-05	-0.04108		-8e-05	-0.21275		-8e-05	-0.52642		-8e-05	-1.11105
-9e-05	-0.000337935		-9e-05	-0.000486685		-9e-05	-0.0058		-9e-05	-0.04588		-9e-05	-0.23089		-9e-05	-0.56157		-9e-05	-1.16372
-0.0001	-0.000374565		-0.0001	-0.000539856		-0.0001	-0.00644		-0.0001	-0.05072		-0.0001	-0.25165		-0.0001	-0.59598		-0.0001	-1.18762
-0.000105	-0.000392494		-0.000105	-0.000569176		-0.000105	-0.00671		-0.000105	-0.05312		-0.000105	-0.26082		-0.000105	-0.60761		-0.000105	-1.21136
-0.00012	-0.000450742		-0.00012	-0.000651062		-0.00012	-0.0078		-0.00012	-0.06058		-0.00012	-0.29004		-0.00012	-0.65447		-0.00012	-1.25001
-0.00013	-0.000486943		-0.00013	-0.000705356		-0.00013	-0.00835		-0.00013	-0.06524		-0.00013	-0.31003		-0.00013	-0.67947		-0.00013	-1.25471
-0.000145	-0.000542114		-0.000145	-0.000787224		-0.000145	-0.00927		-0.000145	-0.07209		-0.000145	-0.3276		-0.000145	-0.70549		-0.000145	-1.299
-0.000155	-0.000581264		-0.000155	-0.000843067		-0.000155	-0.00988		-0.000155	-0.07699		-0.000155	-0.34545		-0.000155	-0.72607		-0.000155	-1.2924
-0.000175	-0.000654597		-0.000175	-0.000945063		-0.000175	-0.01117		-0.000175	-0.0858		-0.000175	-0.37886		-0.000175	-0.75262		-0.000175	-1.29078
-0.00019	-0.000709229		-0.00019	-0.00102		-0.00019	-0.0121		-0.00019	-0.09225		-0.00019	-0.39082		-0.00019	-0.76982		-0.00019	-1.29921
-0.00021	-0.000782176		-0.00021	-0.00113		-0.00021	-0.0133		-0.00021	-0.10061		-0.00021	-0.41163		-0.00021	-0.78398		-0.00021	-1.27742
-0.00023	-0.00085491		-0.00023	-0.00124		-0.00023	-0.01457		-0.00023	-0.10869		-0.00023	-0.42978		-0.00023	-0.7933		-0.00023	-1.26844
-0.000255	-0.000949283		-0.000255	-0.00138		-0.000255	-0.01611		-0.000255	-0.11866		-0.000255	-0.44957		-0.000255	-0.80586		-0.000255	-1.24013
-0.00028	-0.00104		-0.00028	-0.00151		-0.00028	-0.01759		-0.00028	-0.12783		-0.00028	-0.46677		-0.00028	-0.80707		-0.00028	-1.2346
-0.000305	-0.00113		-0.000305	-0.00164		-0.000305	-0.01903		-0.000305	-0.13686		-0.000305	-0.4754		-0.000305	-0.80827		-0.000305	-1.19861
-0.000335	-0.00124		-0.000335	-0.0018		-0.000335	-0.02072		-0.000335	-0.14665		-0.000335	-0.49087		-0.000335	-0.80536		-0.000335	-1.1744
-0.00037	-0.00137		-0.00037	-0.00198		-0.00037	-0.02295		-0.00037	-0.15718		-0.00037	-0.50122		-0.00037	-0.79474		-0.00037	-1.14857
-0.00041	-0.00152		-0.00041	-0.0022		-0.00041	-0.02485		-0.00041	-0.16829		-0.00041	-0.50898		-0.00041	-0.79524		-0.00041	-1.09713
-0.00045	-0.00167		-0.00045	-0.00242		-0.00045	-0.02722		-0.00045	-0.17821		-0.00045	-0.51399		-0.00045	-0.77748		-0.00045	-1.07179
-0.000495	-0.00183		-0.000495	-0.00265		-0.000495	-0.02956		-0.000495	-0.18783		-0.000495	-0.51651		-0.000495	-0.76139		-0.000495	-1.03023
-0.000545	-0.00202		-0.000545	-0.00291		-0.000545	-0.03186		-0.000545	-0.19735		-0.000545	-0.51684		-0.000545	-0.74661		-0.000545	-0.98809
-0.000595	-0.0022		-0.000595	-0.00316		-0.000595	-0.03457		-0.000595	-0.20558		-0.000595	-0.52617		-0.000595	-0.73007		-0.000595	-0.95194
-0.000655	-0.00243		-0.000655	-0.00347		-0.000655	-0.03742		-0.000655	-0.21397		-0.000655	-0.52161		-0.000655	-0.71661		-0.000655	-0.9158
-0.000725	-0.00269		-0.000725	-0.00383		-0.000725	-0.04085		-0.000725	-0.22198		-0.000725	-0.5208		-0.000725	-0.69834		-0.000725	-0.87448
-0.000795	-0.00295		-0.000795	-0.00419		-0.000795	-0.04363		-0.000795	-0.22846		-0.000795	-0.51801		-0.000795	-0.68296		-0.000795	-0.8479
-0.000875	-0.00324		-0.000875	-0.00463		-0.000875	-0.04646		-0.000875	-0.23424		-0.000875	-0.51108		-0.000875	-0.66627		-0.000875	-0.81414
-0.000965	-0.00358		-0.000965	-0.00509		-0.000965	-0.04978		-0.000965	-0.23906		-0.000965	-0.49913		-0.000965	-0.64799		-0.000965	-0.77328
-0.00106	-0.00393		-0.00106	-0.00555		-0.00106	-0.05245		-0.00106	-0.24238		-0.00106	-0.52213		-0.00106	-0.62865		-0.00106	-0.74636
-0.00117	-0.00434		-0.00117	-0.0061		-0.00117	-0.05588		-0.00117	-0.24463		-0.00117	-0.50407		-0.00117	-0.6044		-0.00117	-0.71056
-0.00129	-0.00479		-0.00129	-0.00667		-0.00129	-0.05896		-0.00129	-0.24603		-0.00129	-0.48211		-0.00129	-0.58257		-0.00129	-0.67619
-0.00142	-0.00527		-0.00142	-0.00725		-0.00142	-0.06257		-0.00142	-0.24629		-0.00142	-0.46428		-0.00142	-0.55537		-0.00142	-0.6362
-0.00156	-0.0058		-0.00156	-0.0079		-0.00156	-0.06429		-0.00156	-0.24484		-0.00156	-0.43678		-0.00156	-0.52834		-0.00156	-0.60043
-0.00172	-0.00639		-0.00172	-0.00866		-0.00172	-0.06653		-0.00172	-0.2412		-0.00172	-0.41954		-0.00172	-0.50046		-0.00172	-0.5588
-0.00189	-0.00703		-0.00189	-0.00943		-0.00189	-0.069		-0.00189	-0.23595		-0.00189	-0.40122		-0.00189	-0.4754		-0.00189	-0.51981
-0.00208	-0.00774		-0.00208	-0.01028		-0.00208	-0.06958		-0.00208	-0.22939		-0.00208	-0.37978		-0.00208	-0.44489		-0.00208	-0.48475
-0.00229	-0.00852		-0.00229	-0.01116		-0.00229	-0.07081		-0.00229	-0.22204		-0.00229	-0.36162		-0.00229	-0.41748		-0.00229	-0.45254
-0.00252	-0.00938		-0.00252	-0.01207		-0.00252	-0.07116		-0.00252	-0.21412		-0.00252	-0.34582		-0.00252	-0.39216		-0.00252	-0.42399
-0.00277	-0.01032		-0.00277	-0.01303		-0.00277	-0.07199		-0.00277	-0.20593		-0.00277	-0.32336		-0.00277	-0.36773		-0.00277	-0.3982
-0.00305	-0.01136		-0.00305	-0.01406		-0.00305	-0.07122		-0.00305	-0.19719		-0.00305	-0.30549		-0.00305	-0.34547		-0.00305	-0.37307
-0.00336	-0.01251		-0.00336	-0.01524		-0.00336	-0.06976		-0.00336	-0.18797		-0.00336	-0.28671		-0.00336	-0.32271		-0.00336	-0.3528
-0.0037	-0.01378		-0.0037	-0.01649		-0.0037	-0.06821		-0.0037	-0.17831		-0.0037	-0.26751		-0.0037	-0.30241		-0.0037	-0.33507
-0.00407	-0.01515		-0.00407	-0.01775		-0.00407	-0.06602		-0.00407	-0.16833		-0.00407	-0.24905		-0.00407	-0.28264		-0.00407	-0.31404
-0.00448	-0.01667		-0.00448	-0.01913		-0.00448	-0.06389		-0.00448	-0.15805		-0.00448	-0.23152		-0.00448	-0.26274		-0.00448	-0.30658
-0.00493	-0.01833		-0.00493	-0.02066		-0.00493	-0.06127		-0.00493	-0.14765		-0.00493	-0.21516		-0.00493	-0.24169		-0.00493	-0.29606
-0.00542	-0.02014		-0.00542	-0.0223		-0.00542	-0.05829		-0.00542	-0.1375		-0.00542	-0.19937		-0.00542	-0.22335		-0.00542	-0.26958
-0.00596	-0.02212		-0.00596	-0.02412		-0.00596	-0.05521		-0.00596	-0.12767		-0.00596	-0.18546		-0.00596	-0.21524		-0.00596	-0.24576
-0.00656	-0.02433		-0.00656	-0.02619		-0.00656	-0.05177		-0.00656	-0.1181		-0.00656	-0.17265		-0.00656	-0.19895		-0.00656	-0.22524
-0.00722	-0.02675		-0.00722	-0.02849		-0.00722	-0.04912		-0.00722	-0.1087		-0.00722	-0.16145		-0.00722	-0.18401		-0.00722	-0.20657
-0.00794	-0.02937		-0.00794	-0.03106		-0.00794	-0.04642		-0.00794	-0.09951		-0.00794	-0.15092		-0.00794	-0.17123		-0.00794	-0.19006
-0.00873	-0.03225		-0.00873	-0.03392		-0.00873	-0.0445		-0.00873	-0.09071		-0.00873	-0.14059		-0.00873	-0.16109		-0.00873	-0.17602
-0.0096	-0.03541		-0.0096	-0.03706		-0.0096	-0.04369		-0.0096	-0.08252		-0.0096	-0.12889		-0.0096	-0.15117		-0.0096	-0.16847
-0.0106	-0.03903		-0.0106	-0.04061		-0.0106	-0.0444		-0.0106	-0.07444		-0.0106	-0.11523		-0.0106	-0.13772		-0.0106	-0.15577
-0.0117	-0.043		-0.0117	-0.04445		-0.0117	-0.04667		-0.0117	-0.06694		-0.0117	-0.10286		-0.0117	-0.12205		-0.0117	-0.1423
-0.0129	-0.04733		-0.0129	-0.0486		-0.0129	-0.05032		-0.0129	-0.06152		-0.0129	-0.09176		-0.0129	-0.10736		-0.0129	-0.12332
-0.0142	-0.05203		-0.0142	-0.05312		-0.0142	-0.05476		-0.0142	-0.06001		-0.0142	-0.08094		-0.0142	-0.09651		-0.0142	-0.10907
-0.0156	-0.05712		-0.0156	-0.05804		-0.0156	-0.0594		-0.0156	-0.06212		-0.0156	-0.07292		-0.0156	-0.08496		-0.0156	-0.09898
-0.0172	-0.06298		-0.0172	-0.06374		-0.0172	-0.06464		-0.0172	-0.06705		-0.0172	-0.07139		-0.0172	-0.07664		-0.0172	-0.08625
-0.0189	-0.06928		-0.0189	-0.0699		-0.0189	-0.07042		-0.0189	-0.07227		-0.0189	-0.07518		-0.0189	-0.07716		-0.0189	-0.08042

## Sheet: Fig.5b
Sample #6
80K			50K			40K			30K			20K			15K			10K
I(A)	I/V(Ω)		I(A)	I/V(Ω)		I(A)	I/V(Ω)		I(A)	I/V(Ω)		I(A)	I/V(Ω)		I(A)	I/V(Ω)		I(A)	I/V(Ω)
5e-06	4.88693		5e-06	7.29853		5e-06	84.8402		5e-06	661.262		5e-06	3679.25		5e-06	10515.7		5e-06	32004.3
5e-06	4.96876		5e-06	7.30198		5e-06	83.2922		5e-06	664.289		5e-06	3687.42		5e-06	10769.5		5e-06	31922.6
5e-06	4.99988		5e-06	7.22926		5e-06	84.7534		5e-06	670.436		5e-06	3779.14		5e-06	10682.7		5e-06	32512.2
5e-06	4.9031		5e-06	7.21636		5e-06	84.2806		5e-06	668.514		5e-06	3620.07		5e-06	10753.4		5e-06	31129.8
5e-06	4.91295		5e-06	7.21087		5e-06	83.1032		5e-06	670.972		5e-06	3748.11		5e-06	10718.8		5e-06	31612
5e-06	4.92331		5e-06	7.20838		5e-06	84.2138		5e-06	668.88		5e-06	3764.68		5e-06	10595.9		5e-06	32454.3
5e-06	4.94012		5e-06	7.13		5e-06	83.9903		5e-06	673.447		5e-06	3659.31		5e-06	10732.2		5e-06	31493.9
5e-06	5.00815		5e-06	7.13497		5e-06	85.6968		5e-06	672.309		5e-06	3768.55		5e-06	10752.7		5e-06	31572.5
5e-06	5.00435		5e-06	7.13672		5e-06	83.7161		5e-06	677.653		5e-06	3692		5e-06	10757		5e-06	31412.3
5e-06	5.00548		5e-06	7.04679		5e-06	83.2785		5e-06	668.057		5e-06	3737.69		5e-06	10811.3		5e-06	31885.3
5e-06	5.00055		5e-06	7.16247		5e-06	84.5319		5e-06	668.375		5e-06	3667.77		5e-06	10548.3		5e-06	31767.6
5e-06	5.05137		5e-06	7.11319		5e-06	83.6995		5e-06	675.577		5e-06	3747.54		5e-06	10864		5e-06	31564.6
1e-05	4.29524		1e-05	6.17829		1e-05	73.4325		1e-05	588.241		1e-05	3158.05		1e-05	9200.39		1e-05	26909.3
1e-05	4.2876		1e-05	6.20508		1e-05	73.5158		1e-05	583.517		1e-05	3175.77		1e-05	9333.2		1e-05	26832.1
1e-05	4.27374		1e-05	6.18233		1e-05	73.1895		1e-05	589.435		1e-05	3217.7		1e-05	9284.45		1e-05	27058
1e-05	4.28215		1e-05	6.20732		1e-05	72.6419		1e-05	583.453		1e-05	3216.22		1e-05	9336.14		1e-05	26884.2
1e-05	4.33715		1e-05	6.19761		1e-05	73.0584		1e-05	585.962		1e-05	3237.33		1e-05	9124.5		1e-05	26998.5
1.5e-05	4.28985		1.5e-05	6.17968		1.5e-05	73.7313		1.5e-05	585.257		1.5e-05	3215.31		1.5e-05	9176.95		1.5e-05	25347.5
1.5e-05	4.26772		1.5e-05	6.17033		1.5e-05	73.3307		1.5e-05	586.075		1.5e-05	3271.53		1.5e-05	8977.66		1.5e-05	25787.9
1.5e-05	4.28726		1.5e-05	6.13675		1.5e-05	73.3953		1.5e-05	584.627		1.5e-05	3220.39		1.5e-05	9108.51		1.5e-05	25815.7
2e-05	4.12871		2e-05	5.94948		2e-05	71.309		2e-05	566.306		2e-05	3010.48		2e-05	8826.39		2e-05	23826.8
2e-05	4.11286		2e-05	5.98681		2e-05	70.5045		2e-05	564.825		2e-05	3082.39		2e-05	8683.74		2e-05	24063.6
2e-05	4.13709		2e-05	5.97776		2e-05	70.7064		2e-05	564.791		2e-05	3112.8		2e-05	8665.24		2e-05	24169.8
2.5e-05	4.04343		2.5e-05	5.84422		2.5e-05	68.8666		2.5e-05	552.27		2.5e-05	3010.29		2.5e-05	8425.1		2.5e-05	23073.4
2.5e-05	4.02379		2.5e-05	5.84929		2.5e-05	69.2014		2.5e-05	553.571		2.5e-05	2956.09		2.5e-05	8468.66		2.5e-05	23210.6
3e-05	3.96		3e-05	5.77869		3e-05	68.2106		3e-05	544.84		3e-05	3001.97		3e-05	8100.58		3e-05	21777.4
3e-05	3.96966		3e-05	5.76185		3e-05	68.2108		3e-05	544.998		3e-05	2923.51		3e-05	8204.09		3e-05	21705.3
3.5e-05	3.90975		3.5e-05	5.64999		3.5e-05	67.3053		3.5e-05	538.243		3.5e-05	2888.47		3.5e-05	8127.91		3.5e-05	20512.6
4e-05	3.88058		4e-05	5.59202		4e-05	66.2462		4e-05	533.507		4e-05	2831.04		4e-05	7841.54		4e-05	19600.6
4e-05	3.88533		4e-05	5.58815		4e-05	66.6148		4e-05	533.686		4e-05	2846.89		4e-05	7749.12		4e-05	19748
4.5e-05	3.86141		4.5e-05	5.57986		4.5e-05	67.1289		4.5e-05	530.58		4.5e-05	2797.49		4.5e-05	7667.09		4.5e-05	18730.6
5e-05	3.84287		5e-05	5.56699		5e-05	66.1433		5e-05	526.633		5e-05	2785.85		5e-05	7468.26		5e-05	17992.2
5.5e-05	3.82139		5.5e-05	5.53505		5.5e-05	65.6003		5.5e-05	523.039		5.5e-05	2744.88		5.5e-05	7323.9		5.5e-05	17078.9
6e-05	3.80874		6e-05	5.53344		6e-05	65.4299		6e-05	521.536		6e-05	2686.29		6e-05	7147.54		6e-05	16542.3
6.5e-05	3.79679		6.5e-05	5.53912		6.5e-05	65.6985		6.5e-05	518.983		6.5e-05	2714.19		6.5e-05	6957.32		6.5e-05	15672.2
7.5e-05	3.7732		7.5e-05	5.48374		7.5e-05	64.5818		7.5e-05	515.583		7.5e-05	2643.64		7.5e-05	6677.9		7.5e-05	14473.7
8e-05	3.76478		8e-05	5.44949		8e-05	64.6882		8e-05	513.447		8e-05	2659.39		8e-05	6580.2		8e-05	13888.1
9e-05	3.75484		9e-05	5.40761		9e-05	64.4146		9e-05	509.822		9e-05	2565.41		9e-05	6239.66		9e-05	12930.3
0.0001	3.74565		0.0001	5.39856		0.0001	64.3621		0.0001	507.208		0.0001	2516.46		0.0001	5959.76		0.0001	11876.2
0.000105	3.73804		0.000105	5.42072		0.000105	63.8614		0.000105	505.864		0.000105	2483.98		0.000105	5786.78		0.000105	11536.8
0.00012	3.75619		0.00012	5.42552		0.00012	65.0341		0.00012	504.847		0.00012	2416.98		0.00012	5453.95		0.00012	10416.7
0.00013	3.74571		0.00013	5.42582		0.00013	64.2002		0.00013	501.814		0.00013	2384.86		0.00013	5226.69		0.00013	9651.63
0.000145	3.73872		0.000145	5.42913		0.000145	63.9333		0.000145	497.184		0.000145	2259.33		0.000145	4865.42		0.000145	8958.63
0.000155	3.75009		0.000155	5.43914		0.000155	63.7527		0.000155	496.717		0.000155	2228.71		0.000155	4684.29		0.000155	8338.08
0.000175	3.74056		0.000175	5.40036		0.000175	63.8287		0.000175	490.275		0.000175	2164.94		0.000175	4300.69		0.000175	7375.86
0.00019	3.73278		0.00019	5.3846		0.00019	63.66		0.00019	485.519		0.00019	2056.96		0.00019	4051.66		0.00019	6837.93
0.00021	3.72465		0.00021	5.3902		0.00021	63.321		0.00021	479.119		0.00021	1960.16		0.00021	3733.26		0.00021	6082.96
0.00023	3.717		0.00023	5.39261		0.00023	63.3445		0.00023	472.563		0.00023	1868.6		0.00023	3449.15		0.00023	5514.95
0.000255	3.72268		0.000255	5.39867		0.000255	63.1772		0.000255	465.315		0.000255	1763.03		0.000255	3160.25		0.000255	4863.24
0.00028	3.71463		0.00028	5.37534		0.00028	62.8218		0.00028	456.536		0.00028	1667.03		0.00028	2882.39		0.00028	4409.29
0.000305	3.71819		0.000305	5.37442		0.000305	62.3974		0.000305	448.723		0.000305	1558.69		0.000305	2650.06		0.000305	3929.86
0.000335	3.712		0.000335	5.36501		0.000335	61.8595		0.000335	437.754		0.000335	1465.29		0.000335	2404.05		0.000335	3505.67
0.00037	3.70529		0.00037	5.36093		0.00037	62.0328		0.00037	424.815		0.00037	1354.65		0.00037	2147.94		0.00037	3104.23
0.00041	3.70697		0.00041	5.36268		0.00041	60.6064		0.00041	410.451		0.00041	1241.42		0.00041	1939.6		0.00041	2675.92
0.00045	3.70836		0.00045	5.37235		0.00045	60.4872		0.00045	396.027		0.00045	1142.2		0.00045	1727.74		0.00045	2381.76
0.000495	3.70206		0.000495	5.35682		0.000495	59.725		0.000495	379.448		0.000495	1043.46		0.000495	1538.17		0.000495	2081.27
0.000545	3.7033		0.000545	5.33938		0.000545	58.4517		0.000545	362.111		0.000545	948.321		0.000545	1369.93		0.000545	1813
0.000595	3.70523		0.000595	5.31224		0.000595	58.0951		0.000595	345.51		0.000595	884.315		0.000595	1227		0.000595	1599.89
0.000655	3.70655		0.000655	5.29826		0.000655	57.1281		0.000655	326.667		0.000655	796.355		0.000655	1094.07		0.000655	1398.17
0.000725	3.70672		0.000725	5.28198		0.000725	56.3447		0.000725	306.181		0.000725	718.345		0.000725	963.225		0.000725	1206.18
0.000795	3.70716		0.000795	5.27488		0.000795	54.8814		0.000795	287.373		0.000795	651.585		0.000795	859.068		0.000795	1066.55
0.000875	3.70747		0.000875	5.28825		0.000875	53.1023		0.000875	267.704		0.000875	584.089		0.000875	761.45		0.000875	930.45
0.000965	3.70717		0.000965	5.27883		0.000965	51.5826		0.000965	247.732		0.000965	517.236		0.000965	671.49		0.000965	801.326
0.00106	3.7078		0.00106	5.235		0.00106	49.4798		0.00106	228.658		0.00106	492.573		0.00106	593.07		0.00106	704.11
0.00117	3.71037		0.00117	5.21026		0.00117	47.7581		0.00117	209.083		0.00117	430.832		0.00117	516.583		0.00117	607.319
0.00129	3.71273		0.00129	5.17017		0.00129	45.7053		0.00129	190.719		0.00129	373.727		0.00129	451.604		0.00129	524.175
0.00142	3.71427		0.00142	5.10805		0.00142	44.0657		0.00142	173.447		0.00142	326.958		0.00142	391.104		0.00142	448.03
0.00156	3.71629		0.00156	5.06676		0.00156	41.2085		0.00156	156.951		0.00156	279.985		0.00156	338.678		0.00156	384.891
0.00172	3.71754		0.00172	5.03221		0.00172	38.6822		0.00172	140.23		0.00172	243.918		0.00172	290.966		0.00172	324.886
0.00189	3.71959		0.00189	4.98954		0.00189	36.5083		0.00189	124.841		0.00189	212.288		0.00189	251.536		0.00189	275.033
0.00208	3.72198		0.00208	4.94378		0.00208	33.4513		0.00208	110.283		0.00208	182.589		0.00208	213.889		0.00208	233.052
0.00229	3.72153		0.00229	4.87251		0.00229	30.9228		0.00229	96.962		0.00229	157.913		0.00229	182.304		0.00229	197.615
0.00252	3.72372		0.00252	4.79086		0.00252	28.2391		0.00252	84.9663		0.00252	137.23		0.00252	155.619		0.00252	168.252
0.00277	3.72429		0.00277	4.70538		0.00277	25.9892		0.00277	74.343		0.00277	116.738		0.00277	132.755		0.00277	143.753
0.00305	3.72423		0.00305	4.60824		0.00305	23.3504		0.00305	64.6509		0.00305	100.161		0.00305	113.269		0.00305	122.318
0.00336	3.72341		0.00336	4.53576		0.00336	20.7612		0.00336	55.944		0.00336	85.3303		0.00336	96.0455		0.00336	105
0.0037	3.72323		0.0037	4.45655		0.0037	18.4352		0.0037	48.191		0.0037	72.2994		0.0037	81.7326		0.0037	90.5599
0.00407	3.72198		0.00407	4.36006		0.00407	16.2206		0.00407	41.3597		0.00407	61.192		0.00407	69.4445		0.00407	77.1586
0.00448	3.72044		0.00448	4.26925		0.00448	14.2603		0.00448	35.2785		0.00448	51.6781		0.00448	58.648		0.00448	68.4335
0.00493	3.71884		0.00493	4.18966		0.00493	12.4273		0.00493	29.9492		0.00493	43.643		0.00493	49.0244		0.00493	60.0536
0.00542	3.71583		0.00542	4.11353		0.00542	10.7549		0.00542	25.3697		0.00542	36.784		0.00542	41.2082		0.00542	49.7373
0.00596	3.71206		0.00596	4.04677		0.00596	9.2638		0.00596	21.4216		0.00596	31.118		0.00596	36.1149		0.00596	41.2352
0.00656	3.70885		0.00656	3.99218		0.00656	7.89229		0.00656	18.0033		0.00656	26.3183		0.00656	30.3285		0.00656	34.3352
0.00722	3.70445		0.00722	3.9457		0.00722	6.80389		0.00722	15.0549		0.00722	22.3617		0.00722	25.4865		0.00722	28.6111
0.00794	3.69953		0.00794	3.91243		0.00794	5.84628		0.00794	12.5327		0.00794	19.0076		0.00794	21.5654		0.00794	23.9374
0.00873	3.69389		0.00873	3.8858		0.00873	5.09778		0.00873	10.3904		0.00873	16.1039		0.00873	18.4524		0.00873	20.1626
0.0096	3.68834		0.0096	3.86005		0.0096	4.55135		0.0096	8.59582		0.0096	13.4263		0.0096	15.7471		0.0096	17.549
0.0106	3.682		0.0106	3.83129		0.0106	4.18829		0.0106	7.02274		0.0106	10.8704		0.0106	12.9928		0.0106	14.6953
0.0117	3.67482		0.0117	3.7991		0.0117	3.98851		0.0117	5.7217		0.0117	8.79182		0.0117	10.4314		0.0117	12.1627
0.0129	3.66861		0.0129	3.76753		0.0129	3.90097		0.0129	4.76876		0.0129	7.11319		0.0129	8.32225		0.0129	9.55933
0.0142	3.66414		0.0142	3.74056		0.0142	3.85619		0.0142	4.22626		0.0142	5.69994		0.0142	6.7964		0.0142	7.68095
0.0156	3.66168		0.0156	3.72028		0.0156	3.80786		0.0156	3.98182		0.0156	4.67446		0.0156	5.44609		0.0156	6.34485
0.0172	3.66176		0.0172	3.70598		0.0172	3.75796		0.0172	3.89828		0.0172	4.15047		0.0172	4.45573		0.0172	5.01439
0.0189	3.66552		0.0189	3.69826		0.0189	3.72568		0.0189	3.82406		0.0189	3.97757		0.0189	4.08269		0.0189	4.2549

[truncated: 1 more sheets: Fig.5c]
